# Supplementary material for: Prediction and validation of novel SigB regulon members in Bacillus subtilis and regulon structure comparison to Bacillales members
Source: BMC Microbiol. 2023 Jan 18;23:17. doi: 10.1186/s12866-022-02700-0 (PMC9847131; doi:10.1186/s12866-022-02700-0)
Supplement: Supplementary file 1 — Additional file 1: Supplementary Table S1. List of SigB regulon genes described to date October 2020 for Bacillus subtilis 168. Supplementary Table S2. The list of newly predicted SigB regulon genes with a SigB PBM in this study. Supplementary Table S2b. Functional distribution of SigB regulon candidate. Supplementary Table S3. Strains and plasmids constructed in this study. Supplementary Table S4. Oligonucleotides used in this study. Supplementary Table S5. Presence and absence of B. subtilis 168 SigB regulon genes described to date October 2020 in other Bacillales. Supplementary Table S6. Predicted putative species-specific SigB regulon genes in 19 Bacillus subtilis genomes and 96 Bacillales members. Supplementary Table S7. Presence and absence of genes involved in SigB sensing modules in Bacillales described to date October 2020. [file 12866_2022_2700_MOESM1_ESM.xlsx]

## Sheet: TabS1
Supplementary Table S1: List of SigB regulon genes described to date October 2020 for Bacillus subtilis 168
Locus Tag	Gene
BSU_misc_RNA_55	ssrA
BSU00160	yaaH
BSU00170	yaaI
BSU00520	ctc
BSU00530	spoVC
BSU00540	fin
BSU00830	ctsR
BSU00840	mcsA
BSU00850	mcsB
BSU00860	clpC
BSU00870	radA
BSU00880	disA
BSU00890	yacL
BSU00900	ispD
BSU00910	ispF
BSU02100	cypC
BSU02110	ybyB
BSU02590	ycbP
BSU02830	ycdF
BSU02840	ycdG
BSU02890	yceC
BSU02900	yceD
BSU02910	yceE
BSU02920	yceF
BSU02930	yceG
BSU02940	yceH
BSU03130	nadE
BSU03910	gabD
BSU04039	yczO
BSU04180	ydaC
BSU04190	ydaD
BSU04200	ydaE
BSU04210	ydaF
BSU04220	ydaG
BSU04270	ydaJ
BSU04280	ydaK
BSU04290	ydaL
BSU04300	ydaM
BSU04310	ydaN
BSU04340	ydaP
BSU04370	ydaS
BSU04380	ydaT
BSU04400	gsiB
BSU04430	ydbD
BSU04440	dctB
BSU04670	rsbR
BSU04680	rsbS
BSU04690	rsbT
BSU04700	rsbU
BSU04710	rsbV
BSU04720	rsbW
BSU04730	sigB
BSU04740	rsbX
BSU05140	ydzE
BSU05150	ydeC
BSU05490	mhqO
BSU05500	mhqP
BSU05790	ydhK
BSU06400	yebE
BSU06410	yebG
BSU06590	yerD
BSU06660	opuE
BSU07550	yflT
BSU07670	yflI
BSU07680	yflH
BSU07690	yflG
BSU07720	yflD
BSU07735	yflB
BSU07750	yflA
BSU07760	yfkT
BSU07770	yfkS
BSU07780	yfkR
BSU07790	yfkQ
BSU07850	yfkM
BSU07880	yfkJ
BSU07890	yfkI
BSU07900	yfkH
BSU07920	chaA
BSU07930	yfkD
BSU08490	yfhD
BSU08500	yfhE
BSU08510	yfhF
BSU08570	yfhK
BSU08580	yfhL
BSU08590	yfhM
BSU08600	csbB
BSU08610	yfhO
BSU09140	yhcM
BSU09390	ygxB
BSU09450	yhdF
BSU09530	yhdN
BSU09540	plsC
BSU09690	nhaX
BSU10430	yhxD
BSU10810	yisP
BSU11120	yitT
BSU11130	ipi
BSU11490	yjbC
BSU11500	spx
BSU11839	yjzE
BSU12150	yjgB
BSU12160	yjgC
BSU12170	yjgD
BSU12210	yjiB
BSU12220	yjiC
BSU13010	ykgB
BSU13020	ykgA
BSU13160	ohrB
BSU13169	ykzN
BSU13170	guaD
BSU13640	spo0E
BSU14210	ykuT
BSU14660	ykzI
BSU14670	yktC
BSU14680	ykzC
BSU16590	ylxS
BSU16600	nusA
BSU16610	ylxR
BSU16620	ylxQ
BSU16630	infB
BSU16650	rbfA
BSU17240	ymzB
BSU17250	ymaE
BSU18350	dacC
BSU18360	galM
BSU18510	yoxC
BSU18520	yoxB
BSU18530	yoaA
BSU19150	yocB
BSU19240	yocK
BSU23300	ypuD
BSU23329	ypuC/1
BSU23330	ypuC/2
BSU23340	ypuB
BSU23830	yqjL
BSU24000	bmrU
BSU24010	bmr
BSU24020	bmrR
BSU24490	yqhQ
BSU24500	yqhP
BSU24740	corA
BSU24750	yqhB
BSU24760	rsbRD
BSU24770	mgsR
BSU25020	sodA
BSU25290	era
BSU25300	cdd
BSU27020	yraA
BSU27750	bofC
BSU27760	csbX
BSU28340	ysnF
BSU28500	trxA
BSU28830	ysdB
BSU29100	phoR
BSU29110	phoP
BSU29410	ytkL
BSU29420	ytkK
BSU29760	ytxJ
BSU29770	ytxH
BSU29780	ytxG
BSU30070	opuD
BSU30640	ytkC
BSU30650	dps
BSU30670	luxS
BSU30690	ytiB
BSU30700	rpmEB
BSU30780	menC
BSU30790	menE
BSU30930	ytaB
BSU31279	yuzH
BSU31280	yugU
BSU31380	yuzA
BSU33200	yvrE
BSU33400	yvgN
BSU33410	yvgO
BSU33530	iolW
BSU33600	smpB
BSU33610	rnr
BSU33620	yvaK
BSU33630	secG
BSU33850	yvbG
BSU34540	clpP
BSU35180	csbA
BSU35310	hpf
BSU35670	gtaB
BSU35699	yvzE
BSU35830	ywtG
BSU35970	ywsB
BSU35980	ywsA
BSU36670	csbD
BSU36680	ywmF
BSU36720	ywmE
BSU36960	ywlB
BSU37210	ywjC
BSU37220	ywjB
BSU37230	ywjA
BSU37240	ywiE
BSU38180	ywzA
BSU38430	gspA
BSU38610	yxzF
BSU38620	aag
BSU38630	katX
BSU38720	yxkO
BSU38830	aldY
BSU38930	yxjJ
BSU38940	yxjI
BSU39040	yxiS
BSU39050	katE
BSU39810	csbC
BSU39840	yxbG
BSU40000	yxnA
BSU40030	yxaB
BSU40040	yxaA
BSU40210	yydC
BSU40259	yyzG
BSU40450	yycD
BSU40529	yyzH
BSU40570	yybO
BSU16640	ylxP
new_3035475_3036308_c	S1134
new_3036310_3036529_c	S1136
new_3708133_3708785	S1384

## Sheet: TabS2
Supplementary Table S2: The list of newly predicted SigB regulon genes with a SigB PBM in this study
a- bold locus tag indicates genes found in this study that are also listed in the Subtiwiki SigB regulon
Locus Taga	Operon	Function	Description	Gene name			p- value	SigB PBM	SigB PBM group
BSU04720	operon_2365	serine-protein kinase RsbW	anti-[SW|sigma factor] to [[protein|SigB]], protein serine kinase, phosphorylates [[protein|RsbV]]	rsbW			9.45e-09	GGTTTAACGTCTGTCAGACGAGGGTATAAAGCAACTA	I	I	exact matching -35 and -10
BSU04730	operon_2365	RNA polymerase sigma-B	[SW|RNA polymerase] [SW|sigma factor] SigB	sigB	rpoF		9.45e-09	GGTTTAACGTCTGTCAGACGAGGGTATAAAGCAACTA	I	II	either matching at -35 or -10
BSU04710	operon_2365	anti-sigma-B factor antagonist	antagonist of [[protein|RsbW]], anti-anti-[[protein|SigB]]	rsbV			9.45e-09	GGTTTAACGTCTGTCAGACGAGGGTATAAAGCAACTA	I	III	conserved GTTT at -35 and GGG at -10
BSU04740	operon_2365	phosphoserine phosphatase RsbX	protein serine phosphatase, feedback PP2C, dephosphorylates RsbS and RsbR	rsbX			9.45e-09	GGTTTAACGTCTGTCAGACGAGGGTATAAAGCAACTA	I	IV	border line p-value cut off, limited conserved bases
BSU11490	operon_1888	acetyltransferase YjbC	general stress protein, required for survival of salt and paraquat stresses	yjbC			2.78e-06	CTGTTTAAACAAGAAGAAATGGGGTATATCTAAAAGT	I	V	high p-value due to double -35/-10
BSU00520	operon_2634	50S ribosomal protein L25/general stress	general stress protein, similar to ribosomal protein L25	ctc			4.52e-06	AGGTTTAAATCCTTATCGTTATGGGTATTGTTTGTAA	I
BSU09530	operon_2033	general stress protein	general stress protein, broad specificity aldo-keto reductase that converts MG to acetol	yhdN			3.68e-09	GGTTTAACATTTTTTCCAGAGGGGAAAAGATAGTGAA	II
BSU04220	operon_2402	general stress protein	putative pyridoxamine 5'-phosphate oxidase , general stress protein, required for protection against paraquat stress	ydaG	yzzA		1.71e-08	TGTTTAAATCTTCCCCGGATGTGGAAAAGTAACAGCG	II		Subtiwiki	This study	Vohradsky
BSU04400	operon_2388	glucose starvation-inducible protein	general stress protein, prevents enzyme inactivation upon freeze-thaw treatments	gsiB			7.01e-08	TTGTTTAAAAGAATTGTGAGCGGGAATACAACAACCA	II	Total	222	255	411
BSU13020	operon_1790	hypothetical protein	general stress protein, survival of salt and ethanol stresses	ykgA			8.65e-08	TGGTTTAATGATTTTCATGATGAGGGAATAATAAATG	II	PBM (overlap)	74	74
BSU00890	operon_2615	PIN and TRAM-domain containing protein	general stress protein, survival of salt and ethanol stresses	yacL			1.66e-07	CGGTTAAAACCTTATGAATACGGGTATATTAATGTT	II	No PBM	148	181
BSU00900	operon_2615	2-D-methyl-D-erythritol 4-phosphatecytidylyltransferase	2-C-methyl-D-erythritol 4-phosphate cytidylyltransferase, third step in the MEP pathway of isoprenoid biosynthesis	ispD	yacM		1.66e-07	CGGTTAAAACCTTATGAATACGGGTATATTAATGTT	II
BSU00910	operon_2615	2-D-methyl-D-erythritol 2,4-cyclodiphosphatesynthase	2-C-methyl-D-erythrol-2,4-cyclodiphosphate synthase, 5th step in the MEP pathway of isoprenoid biosynthesis	ispF	yacN		1.66e-07	CGGTTAAAACCTTATGAATACGGGTATATTAATGTT	II
BSU38430	operon_176	general stress protein	general stress protein	gspA	ipa-12d	ywaG	1.79e-07	GTGTTTATTTTTTTGAAAAAGGGTATGTAACTTGTA	II
BSU38930	operon_144	hypothetical protein	general stress protein, survival of ethanol, paraquat and salt stresses	yxjJ			3.56e-07	TTGTGTTCAATTCCGCAAAATAGGGTATAAACCAAACA	II
BSU02590	operon_2519	hypothetical protein	general stress protein	ycbP			5.85e-07	AGGTTTAACTTTTTACATTTGAGGAATTATACATAAC	II
BSU36720	operon_283	hypothetical protein	general stress protein, survival of ethanol stress	ywmE			1.6e-06	TGGTTTAAAAACAGTTTGGGCGGGAATGATACCCTAA	II
BSU02830	operon_2499	glucose 1-dehydrogenase 2	general stress protein, similar to glucose 1-dehydrogenase, survival of ethanol stress and low temperatures	ycdF			2.32e-06	CTGTTTTCAACTCGGAAAAACAGGGTATTTTCCACTGC	II
BSU02840	operon_2499	oligo-1,6-glucosidase 2	general stress protein, similar to oligo-1,6-glucosidase	ycdG			2.32e-06	CTGTTTTCAACTCGGAAAAACAGGGTATTTTCCACTGC	II
BSU14210	operon_1691	MscS family protein	mechanosensitive channel, similar to MscS, general stress protein	ykuT			6.8e-06	ACGTTTAACATGGTCATGTACAGGGTAACTAGTCTCAA	II
BSU13160	operon_1779	organic hydroperoxide resistance OhrB	general stress protein	ohrB	yzzE	ykzA	5.85e-07	ATGTTTAAAAAGATCAGAAAGGGAAATATAACAACTA	II
BSU13169	operon_1779	hypothetical protein	unknown	ykzN			5.85e-07	ATGTTTAAAAAGATCAGAAAGGGAAATATAACAACTA	II
BSU36470	operon_302	allantoin permease	allantoin permease	pucI	ywoE		4.82e-08	TTGTTTAAGCTGTTCAAATACAAACGGGAAAATTGTA	II
BSU13920	operon_1720	transcriptional regulator SplA	transcriptional repressor of the spore photoproduct lyase splA-splB operon	splA	ykxI		2.89e-07	CTGGTTTTTTTCATAAGTAAGGGTATAGAAGGACAC	II
BSU23040	operon_1137	ferredoxin	ferredoxin	fer	ypbA		4.4e-07	ACGTTTAAAGTCATCATTAAGGGGGATGTTATGTAGA	II
BSU29850	operon_720	hypothetical protein	unknown	ytoQ			1.26e-06	TCGTTTAACATCGTGTACATGAGGGTGAAATTTACAG	II
BSU27630	operon_852	hypothetical protein	unknown	yrvD			1.33e-06	TGTTTAAAACCAGTCTTGATTGGGAAAGTTACCTCAA	II
BSU23900	operon_1082	hypothetical protein	unknown	yqjF			3.62e-06	TCGTTTAAAAAGAAGGAAATCGGGAATACCTTTACTC	II
BSU03390	operon_2457	hypothetical protein	unknown	yckC			3.94e-06	GTGTTTAAAAGCGTCTATGAAGGGAAAGGTGATGAA	II
BSU12270	operon_1825	hypothetical protein	unknown	yjlB			4.16e-06	CTGTTTAATATAAAGGTAACGGCGAAAAAGAGTGAA	II
BSU33510	operon_473	copper chaperone CopZ	copper transport protein, metallochaperone	copZ	yvgY		5.38e-07	TTTTTTATTGTAATACCCTACGGGGGTATGGTAGGAT	II
BSU34640	operon_408	LOG family protein YvdD	putative lysine decarboxylase	yvdD			9.87e-06	ATGTTTAACACGATATATAGATGCGGAGATGACAAGA	II
BSU18370	operon_1439	multidrug resistance protein	probable multidrug resistance protein	yoeA			1.15e-06	ATGTTTAAAAACGATTTCAAATAAAGGAGTCCTTTAA	II
BSU29410	operon_751	metal-dependent hydrolase	general stress protein	ytkL			4.09e-10	GTTTTTCAGCTTTTTAAAAAGGGAAAATAAAAAAAA	III
BSU02110	operon_2553	hypothetical protein	general stress protein, survival of ethanol stress	ybyB			1.09e-09	AGGTTTAGCAATTTCCAAAACGGGAATGATACAGGAA	III
BSU38620	operon_164	3-methyladenine DNA glycosylase	hypoxanthine-DNA glycosylase, general stress protein, required for protection against paraquat stress	aag	yxlJ		1.2e-08	CGTTTTTTTTGATCTGCTTCGGGAATGGTACAATGT	III
BSU38610	operon_164	hypothetical protein	general stress protein	yxzF			1.2e-08	CGTTTTTTTTGATCTGCTTCGGGAATGGTACAATGT	III
BSU39840	operon_91	oxidoreductase	general stress protein, similar to glucose 1-dehydrogenase	yxbG	yxaU		1.3e-08	ATGTTTATCACTGCACATAGCGGGAAGACAAATAGAA	III
BSU38180	operon_193	hypothetical protein	general stress protein	ywzA			6.68e-08	TGTTTATCTTATACAAAAAAGAGGAATGATATAAGCA	III
BSU23300	operon_1122	hypothetical protein	putative intramembrane metalloprotease	ypuD			8.32e-08	CGGTTTTTTATTCATGAAAAAAAGGAATAACTCATATG	III
BSU19150	operon_1366	hypothetical protein	general stress protein, survival of stress conditions	yocB			2.14e-07	AGGTTTGATCGTTTTTAAGAGAGGAAAAAGAAAACTA	III
BSU10430	operon_1959	oxidoreductase	general stress protein, similar to alcohol dehydrogenase,	yhxD			2.25e-07	TGTTTTTCTGCTTATGCTCAGGGGTACACATACGAAT	III
BSU39810	operon_94	metabolite transport protein CsbC	general stress protein, similar to sugar-H<sup>+</sup> symporter, required for protection against paraquat stress	csbC	yxcC		2.45e-07	ATGTTTCAAATGAGATAGGAAATGGGTACTAATCTAT	III
BSU08570	operon_2104	hypothetical protein	general stress protein, similar to cell division inhibitor	yfhK			3.16e-07	GTTTCACCAGCCTGTCAATCAGGGAATACCACTTATA	III
BSU05790	operon_2282	hypothetical protein	general stress protein, survival of ethanol and paraquat stresses	ydhK			3.53e-07	TGTTTGGCTTTGCAAACAAAGGGGAATAGGACAAACT	III
BSU40529	operon_42	hypothetical protein	unknown	yyzH			3.79e-07	ATGTTTTGAAGTTTTTAAAAAGGGAAATTCACCTTAT	III
BSU29780	operon_724	hypothetical protein	general stress protein	ytxG	csb40		5.85e-07	ATGTTTATGATTGAAGAAAACGGGTAAACAGCAGTAT	III
BSU29770	operon_724	hypothetical protein	general stress protein	ytxH	csb40		5.85e-07	ATGTTTATGATTGAAGAAAACGGGTAAACAGCAGTAT	III
BSU29760	operon_724	hypothetical protein	general stress protein, putative bacillredoxin	ytxJ	csb40		5.85e-07	ATGTTTATGATTGAAGAAAACGGGTAAACAGCAGTAT	III
BSU04340	operon_2394	thiamine pyrophosphate-containing protein YdaP	general stress protein, required for survival of ethanol stress, cold stress (4Â°C) and oxidative stress (superoxide/paraquat), putative pyruvate oxidase	ydaP			7.37e-07	GGTTTTAAAGCCTTTCTCCTGTGGTATTGAAAAAAGG	III
BSU04430	operon_2386	manganese catalase	general stress protein, similar to manganese-containing catalase	ydbD			8e-07	TCGTTTATCTTTCTATCGATCGGAAATATAAAAAGAG	III
BSU38630	operon_163	catalase X	catalase, general stress protein	katX	yxlI		9.01e-07	GTTTTAAAATCTTTCCATTCAGGGAATATTGTTACCG	III
BSU09140	operon_2063	hypothetical protein	general stress protein	yhcM			9.49e-07	ACGGTTAATTTGTCTAACGAGGGGGAAAATATGAATAC	III
BSU24000	operon_1075	lipid kinase BmrU	general stress protein, multidrug resistance protein, similar to diacylglycerol kinase	bmrU			1.29e-06	TCGTTTACTGCTTACAGAAAAAGGGGATTATATAACCA	III
BSU30700	operon_665	50S ribosomal protein L31 type	general stress protein, binds in the stationary phase to the ribosome, replaces RpmE under conditions of zinc limitation	rpmEB	rpmE2	ytiA	1.45e-06	AGGTTTACGATGTGAAACAGAGGGAAGGATATAAGAA	III
BSU30070	operon_703	glycine betaine transporter OpuD	glycine betaine and arsenobetaine transporter	opuD	ytfQ		1.57e-06	TGTTTTGTTTCACCTGATTGCGGGGTAATTTTAAGAG	III
BSU04380	operon_2390	hypothetical protein	general stress protein, survival of ethanol stress and low temperatures	ydaT			2.56e-06	CGTTTTTATTTTTCACCTGCGGGTACCATTTTTATA	III
BSU11120	operon_1912	hypothetical protein	general stress protein, required for protection against paraquat stress	yitT	yuxA		3.26e-06	GTGTTCAAATATTTGTTTTAAGGGAAAACATAATAAA	III
BSU19240	operon_1358	general stress protein 16O	general stress protein	yocK			3.62e-06	ATGTTTGACAGAAGGCAAAACGGGAAACAGGATAGAA	III
BSU34540	operon_412	ATP-dependent Clp protease proteolytic subunit	ATP-dependent Clp protease proteolytic subunit (class III heat-shock protein)	clpP	yvdN		3.86e-06	GTTTGAACCCCTGTATTTTTGGGGAAAATGGGAAAAA	III
BSU40450	operon_48	hypothetical protein	general stress protein, survival of ethanol stress	yycD			6.26e-06	CGTTTCGGACAGTAACAAGGCGGGAAAAATGCAATAA	III
BSU00870	operon_2616	DNA repair protein RadA	branch migration transferase, 6-O-methylguanine-DNA methyltransferase, negative effector of DisA activity, participates in the stabilization and/or processing of holliday junction intermediates	radA	sms	yacJ	8.51e-06	CGTTTATCTGAAGAACTCCTCAGAGGAAATATTCATA	III
BSU00880	operon_2616	DNA integrity scanning protein DisA	DNA integrity scanning protein, diadenylate cyclase, delays [SW|sporulation] in the case of chromosome damage, the DisA-dependent checkpoint arrests [SW|DNA replication] during <i>B. subtilis</i> spore outgrowth until the germinating spores genome is free of damage	disA	yacK		8.51e-06	CGTTTATCTGAAGAACTCCTCAGAGGAAATATTCATA	III
BSU00850	operon_2617	ATP:guanido phosphotransferase YacI	protein arginine kinase, tags proteins for degradation by [[protein|ClpC]]-[[protein|ClpP]], adaptor protein, modulator of [[protein|CtsR]]-dependent repression	mcsB	yacI		8.82e-06	GGTTTTGTGGACCGGGAAAATGGAAATAATGAAGGA	III
BSU00840	operon_2617	hypothetical protein	modulator of [[protein|CtsR]]-dependent repression, [[protein|McsA]] activates kinase activity of [[protein|McsB]]	mcsA	yacH		8.82e-06	GGTTTTGTGGACCGGGAAAATGGAAATAATGAAGGA	III
BSU00860	operon_2617	negative regulator of genetic competenceClpC/MecB	AAA unfoldase, ATPase subunit of the [[protein|ClpC]]-[[protein|ClpP]] protease, directs proteins phosphorylated on arginine residues to [[protein|ClpP]]	clpC	mecB		8.82e-06	GGTTTTGTGGACCGGGAAAATGGAAATAATGAAGGA	III
BSU00830	operon_2617	transcriptional regulator CtsR	transcription repressor of class III heat shock genes ([[gene|clpC]] operon, [[gene|clpE]], [[gene|clpP]])	ctsR	yacG		8.82e-06	GGTTTTGTGGACCGGGAAAATGGAAATAATGAAGGA	III
BSU36680	operon_286	hypothetical protein	unknown	ywmF			3.39e-07	ACGTTTATTTCCGGGGAGAACAGGAAAAATCGCTACA	III
BSU36670	operon_287	stress response protein	general stress protein	csbD	ywmG		1.3e-09	ATGTTTATTGCCTCTCAGATCGGGAAGTTAACAAGTA	III
BSU08510	operon_2109	epimerase family protein	general stress protein, similar to nucleoside-diphosphate sugar epimerase	yfhF			8.13e-09	CGTTTTCTTTTATTACAATGAGGTAAAGTATATTTA	III
BSU11839	operon_1863	hypothetical protein	general stress protein	yjzE			5.39e-08	CCTTTTATTCCCTCTTCAAAGAGGAATTGATAATGTT	III
BSU18360	operon_1440	aldose 1-epimerase	aldose-1-epimerase	galM	yoxA		8.75e-08	GGTGTTTTTTTATTTGATAGGGGAAAATATAAAATG	III
BSU18350	operon_1440	D-alanyl-D-alanine carboxypeptidase DacC	penicillin-binding protein 4A, D-alanyl-D-alanine carboxypeptidase	dacC	pbp		8.75e-08	GGTGTTTTTTTATTTGATAGGGGAAAATATAAAATG	III
BSU04300	operon_2397	glycosyltransferase YdaM	general stress protein, synthesis of extracellular polysaccharide	ydaM			9.08e-08	CTGTTTTCTTAATGTTCAAAAAGGGAAAAAAAAGCTA	III
BSU04270	operon_2397	lipoprotein	lipoprotein, may modify the extracellular polysaccharide synthesized by [[protein|YdaL]]-[[protein|YdaM]]-[[protein|YdaN]]	ydaJ			9.08e-08	CTGTTTTCTTAATGTTCAAAAAGGGAAAAAAAAGCTA	III
BSU04280	operon_2397	hypothetical protein	general stress protein, may act as c-di-GMP receptor, required for extracellular polysaccharide synthesis by [[protein|YdaL]]-[[protein|YdaM]]-[[protein|YdaN]]	ydaK			9.08e-08	CTGTTTTCTTAATGTTCAAAAAGGGAAAAAAAAGCTA	III
BSU04290	operon_2397	hypothetical protein	general stress protein, synthesis of extracellular polysaccharide	ydaL			9.08e-08	CTGTTTTCTTAATGTTCAAAAAGGGAAAAAAAAGCTA	III
BSU04310	operon_2397	hypothetical protein	general stress protein, synthesis of extracellular polysaccharide	ydaN			9.08e-08	CTGTTTTCTTAATGTTCAAAAAGGGAAAAAAAAGCTA	III
BSU33610	operon_465	ribonuclease R	RNase R, required for protection against paraquat stress	rnr	yvaJ		1.47e-07	ACGTTTTTTTCTGATTAAACTGTGGAAAACTAAAATGA	III
BSU33620	operon_465	carboxylesterase	general stress protein, carboxylesterase	yvaK			1.47e-07	ACGTTTTTTTCTGATTAAACTGTGGAAAACTAAAATGA	III
BSU25490	operon_989	heat-inducible transcription repressor HrcA	transcriptional repressor of class I heat-shock genes	hrcA	yqxE	yqeS	2.31e-09	CCGTTTATTTGACTCATCAAGGGAAATTATTAGGCA	III
BSU18690	operon_1410	N-acetyltransferase YoaP	unknown	yoaP			7.4e-09	GGTTTTACAGTTAATTGGCAAAATGGAAAAGAAAAAG	III
BSU23230	operon_1125	hypothetical protein	unknown	ypuF			8.42e-09	CTTTTTTCCTTTTATCCCTTCTATGGTACACTAAAAG	III
BSU18400	operon_1436	hypothetical protein	unknown	yoeD			1.23e-08	GGTTTTTTAGCTTCCGCGTGAAAAGGGACACTTCCAG	III
BSU14820	operon_1646	hypothetical protein	unknown	ylaL			1.33e-08	CGTGTTTATCAGCTTTTGCCAAGGCGGGAATATAGCT	III
BSU15650	operon_1595	calcium-transporting ATPase	similar to ATP-driven Ca<sup>2+</sup> pump	yloB			1.51e-08	TTGGTTTTTTCCCTTGGCACGGATGTGGAAAATCACA	III
BSU12840	operon_1799	low-affinity inorganic phosphate transporter	low-affinity inorganic phosphate transporter, proton symporter	pit	ykaB		2.85e-08	CCTGTTTTTTTTCGACAAAAGGCTATATAATAATTT	III
BSU12850	operon_1799	hypothetical protein	unknown	ykaA			2.85e-08	CCTGTTTTTTTTCGACAAAAGGCTATATAATAATTT	III
BSU35160	operon_384	UvrABC system protein	excinuclease ABC (subunit A), required for transcription-dependent asymmetry in mutation rates of genes in the two orientations	uvrA			3.21e-08	GGTTTTTTATACACAAAAACAGCTGGAAATAAAAAAC	III
BSU35170	operon_384	UvrABC system protein	excinuclease ABC (subunit B), required for transcription-dependent asymmetry in mutation rates of genes in the two orientations	uvrB	dinA	uvrA	3.21e-08	GGTTTTTTATACACAAAAACAGCTGGAAATAAAAAAC	III
BSU08890	operon_2075	lipoprotein	unknown lipoprotein	ygaO			4.51e-08	TGTTTATTTATTTTTCGTCAAGGGAATATAAAAATTT	III
BSU08899	operon_2075	XRE family transcriptional	similar to transcription regulator ([SW|Xre family])	ygzD			4.51e-08	TGTTTATTTATTTTTCGTCAAGGGAATATAAAAATTT	III
BSU32380	operon_547	hypothetical protein	unknown	yunE			6.14e-08	GTTTTTAAAATCTCATCAACGTGGTATCTTTTTTTA	III
BSU32390	operon_547	hypothetical protein	unknown	yunF			6.14e-08	GTTTTTAAAATCTCATCAACGTGGTATCTTTTTTTA	III
BSU32370	operon_547	metallophosphoesterase	unknown	yunD			6.14e-08	GTTTTTAAAATCTCATCAACGTGGTATCTTTTTTTA	III
BSU32400	operon_547	hypothetical protein	unknown	yunG			6.14e-08	GTTTTTAAAATCTCATCAACGTGGTATCTTTTTTTA	III
BSU14030	operon_1708	MFS transporter	similar to macrolide-efflux protein	ykuC			6.88e-08	CGGTTTATAATATGATAAAGTGGGACCTTTAGGGTA	III
BSU15350	operon_1609	N-formyl-4-amino-5-aminomethyl-2-methylpyrimidine deformylase	N-formyl-4-amino-5-aminomethyl-2-methylpyrimidine deformylase, thiamine salvage pathway	ylmB			6.88e-08	CGTTTCATCACATTTGAAACGGCTTTTTTGATTTTA	III
BSU08160	operon_2132	hypothetical protein	unknown	yfjB			1.62e-07	AGTGTTTTTTCCCATAGAGCGGGAAATTTCTCATTT	III
BSU08150	operon_2132	hypothetical protein	unknown	yfjC			1.62e-07	AGTGTTTTTTCCCATAGAGCGGGAAATTTCTCATTT	III
BSU08170	operon_2132	hypothetical protein	unknown	yfjA			1.62e-07	AGTGTTTTTTCCCATAGAGCGGGAAATTTCTCATTT	III
BSU08140	operon_2132	lipoprotein	unknown	yfjD			1.62e-07	AGTGTTTTTTCCCATAGAGCGGGAAATTTCTCATTT	III
BSU25210	operon_1001	DNA primase	DNA primase, part of the [SW|replisome]	dnaG			2.14e-07	GGGTTTTTGGCTGTGCCAAAAGGGAATAATGAAAAAC	III
BSU25230	operon_1001	hypothetical protein	unknown	yqxD	yqfM		2.14e-07	GGGTTTTTGGCTGTGCCAAAAGGGAATAATGAAAAAC	III
BSU23510	operon_1109	tyrosine recombinase XerD	site-specific integrase/recombinase, partitioning of the terminus region after replication	ripX	ykqM		2.25e-07	GTTTATATAACTGGAACCATAGGGAAAGGATCGATTA	III
BSU23519	operon_1109	hypothetical protein	unknown	yqzK			2.25e-07	GTTTATATAACTGGAACCATAGGGAAAGGATCGATTA	III
BSU19220	operon_1360	ATP-dependent DNA helicase RecQ	ATP-dependent DNA helicase, acts together with [[protein|RecJ]]	yocI			4.95e-07	AGTTTTAACCTTTAAGCTGTAATAGGGAGTTTTATAT	III
BSU12500	operon_1809	phage-like element PBSX XkdA	PBSX prophage	xkdA	ykxA		1.46e-06	GTGTTTATTTTTTAAAGAAAAGGGAAAGATTTCTACA	III
BSU10900	operon_1926	AB hydrolase superfamily protein YisY	spore coat protein, similar to chloride peroxidase	yisY			3.54e-06	CGGGTTCAATTTAATAGATCGTTAAGGAAATTGATAC	III
BSU12440	operon_1815	phosphatase RapA inhibitor	response regulator aspartate phosphatase ([[protein|RapA]]) inhibitor, control of the [SW|phosphorelay]	phrA	gsiAB		3.65e-06	CGGTTTTCACTAAAAGAAAGCACGGGTGTTTGAAAAA	III
BSU12430	operon_1815	response regulator aspartate phosphatase A	response regulator aspartate phosphatase, dephosphorylates Spo0F-P, control of the phosphorelay	rapA	gsiAA	spo0L	3.65e-06	CGGTTTTCACTAAAAGAAAGCACGGGTGTTTGAAAAA	III
BSU06150	operon_2266	sorbitol dehydrogenase	D-sorbitol dehydrogenase	gutB			3.91e-06	GTGTTAAAAAGCAGATAAAATGGGGGCAGTAACAGAG	III
BSU12240	operon_1827	hypothetical protein	similar to amino acid ABC transporter (membrane protein)	yjkA			5.08e-06	CGGTTTGTTCATTATAATAGCGGGGATGATGTTACAT	III
BSU12250	operon_1827	ABC transporter ATP-binding protein	similar to amino acid [SW|ABC transporter ](ATP-binding protein)	yjkB			5.08e-06	CGGTTTGTTCATTATAATAGCGGGGATGATGTTACAT	III
BSU27610	operon_853	adenine phosphoribosyltransferase	adenine phosphoribosyltransferase, universally conserved protein	apt			4.61e-07	ATTTTTCAGGTAATGAAATTGAAGCGGGAAATAAAAA	III
BSU27620	operon_853	single-stranded-dna-specific exonuclease RecJ	single-strand DNA-specific exonuclease	recJ	yrvE		4.61e-07	ATTTTTCAGGTAATGAAATTGAAGCGGGAAATAAAAA	III
BSU37790	operon_213	catabolic NAD-specific glutamate dehydrogenaseRocG	trigger enzyme, glutamate dehydrogenase and effector protein for [[protein|GltC]]	rocG			5.56e-07	ATGTTTTCAGTCTCTTTTTTTGTGGATTCAAAAGCTG	III
BSU12860	operon_1798	serine/threonine exchanger SteT	serine/ threonine exchanger transporter	steT	ykbA		1.45e-06	TCGTTTATAGACCATTAAAACAGGTATTTCTACAGTT	III
BSU24290	operon_1061	exodeoxyribonuclease 7 small subunit	similar to exodeoxyribonuclease VII (small subunit)	yqiC			1.92e-06	GGTTTTCTTTAGTTATGGTGCAGGAATGCTTAGGAGA	III
BSU24300	operon_1061	exodeoxyribonuclease 7 large subunit	similar to exodeoxyribonuclease VII (large subunit)	yqiB			1.92e-06	GGTTTTCTTTAGTTATGGTGCAGGAATGCTTAGGAGA	III
BSU24280	operon_1061	farnesyl diphosphate synthase	geranyltransferase	yqiD	ispA		1.92e-06	GGTTTTCTTTAGTTATGGTGCAGGAATGCTTAGGAGA	III
BSU30470	operon_684	hypothetical protein	unknown	ytzC			1.93e-06	GCGTTTTTCCGTATTTGAATAAGGAAAAGGATTGTTC	III
BSU40700	operon_28	hypothetical protein	unknown	yybB			2.67e-06	CCGGTTTTACTTCAGAGGAAAAGGAAACCATTTCTGCA	III
BSU27150	operon_884	hypothetical protein	unknown	yrhK			2.99e-06	GTTTACATGCCGTTTACGTAAGGGTAAGCCAAAATTG	III
BSU29700	operon_728	acetoin utilization protein AcuB	unknown	acuB			3.65e-06	ATGTTGAAAACGCTTTATAATTTGGTATTCTTAAAGA	III
BSU29710	operon_728	acetoin utilization protein AcuC	protein deacetylase for the control of [[protein|AcsA]] activity	acuC			3.65e-06	ATGTTGAAAACGCTTTATAATTTGGTATTCTTAAAGA	III
BSU29690	operon_728	acetoin utilization protein AcuA	protein acetylase for the control of [[protein|AcsA ]]activity	acuA			3.65e-06	ATGTTGAAAACGCTTTATAATTTGGTATTCTTAAAGA	III
BSU29190	operon_762	6-phosphofructokinase	phosphofructokinase, glycolytic enzyme	pfkA	pfk		4.52e-06	CGGTTGAAGATCAATATATCGGGGTAAACTAAATAA	III
BSU29180	operon_762	pyruvate kinase	pyruvate kinase, glycolytic enzyme	pyk	pykA		4.52e-06	CGGTTGAAGATCAATATATCGGGGTAAACTAAATAA	III
BSU01010	operon_2610	transcription termination/antiterminationprotein NusG	transcription antitermination and pausing factor	nusG			1.17e-07	CTTTTTTGCCCTCCTTGACACAGGAATTTCTCAATTA	III
BSU19420	operon_1343	UDP-glucosyltransferase YojK	similar to macrolide glycosyltransferase	yojK			2.63e-07	TGCTTTTTGTCTTGAAGACAGGGAATATAAACTGGT	III
BSU33760	operon_456	sporulation-delaying protein SdpB	membrane protein, required for SdpC toxin maturation	sdpB	yvaX		1.6e-06	ATGATTATATTAGCTTAGAGGAGGTAATCTACATCAA	III
BSU33770	operon_456	killing factor SdpC	toxin, collapses the proton motive force and induces autolysis, kills non-sporulating cells, induces activity of SigW	sdpC	yvaY		1.6e-06	ATGATTATATTAGCTTAGAGGAGGTAATCTACATCAA	III
BSU33750	operon_456	sporulation-delaying protein SdpA	required for SdpC toxin maturation	sdpA	yvaW		1.6e-06	ATGATTATATTAGCTTAGAGGAGGTAATCTACATCAA	III
BSU18830	operon_1396	phosphoenolpyruvate synthase	similar to rifampicin phosphotransferase	pps			4.93e-06	GTTTTTTAATGCGACTAGCTATGGAAATTAAGAAAAG	III
BSU30380	operon_687	bacitracin export ATP-binding protein BceA	primary bacitracin resistance determinant, [SW|ABC transporter] (ATP-binding protein) for the export of bacitracin, plectasin, mersacidin and actagardine	bceA	ytsC		4.93e-06	CTTTTTTGTTCGCCGTATCGAAGGAAAAGCCCGGCAT	III
BSU30370	operon_687	bacitracin export permease protein BceB	primary bacitracin resistance determinant, ABC transporter (permease) for the export of bacitracin, plectasin, mersacidin and actagardine, sensory component of the Bce regulatory & detoxification system	bceB	ytsD		4.93e-06	CTTTTTTGTTCGCCGTATCGAAGGAAAAGCCCGGCAT	III
BSU06220	operon_2261	hypothetical protein	unknown	ydjJ			6.49e-06	TTGTTTCAGACTCAGGATAAAAGGAAATAGAGAAGAA	III
BSU29805	operon_722	DNA translocase SftA	DNA translocase, translocation of non-segregated chromosomes prior to septum closure	sftA	ytpS	cdtA	6.8e-06	TCTTTTCTGGGCCGACCAGCAGTGGTATACTAAAAACC	III
BSU17550	operon_1501	hypothetical protein	unknown	ynaG			7.3e-06	TTTTTTTAAAAACGATTTATCAGGAAAGGCAGAATTA	III
BSU17540	operon_1501	hypothetical protein	unknown	ynaF			7.3e-06	TTTTTTTAAAAACGATTTATCAGGAAAGGCAGAATTA	III
BSU25910	operon_961	hypothetical protein	holin, skin element	yqxH	yqdD		7.6e-06	ACGTTTGCCACTAGCACAAAAGGAAAATCAGAAGCTT	III
BSU16799	operon_1552	hypothetical protein	germination protein, required for TepA activity	ylzJ			8.02e-06	TCTTTATTTTTTGTCCTTCAAGCCGGGATTGAATGAA	III
BSU16790	operon_1552	translocation-enhancing protein TepA	orphan [[protein|ClpP]]-like [SW|germination] protease, contributes to SASP degradation	tepA	ymfB	ylxI	8.02e-06	TCTTTATTTTTTGTCCTTCAAGCCGGGATTGAATGAA	III
BSU21090	operon_1250	hypothetical protein	unknown	yonH			9.62e-06	GGTGTTTTGAACCCTTTAAAATCACTGGTATATTTTT	III
BSU19290	operon_1353	hypothetical protein	unknown	yozO			8.21e-11	CGGTTTTTTTGTGGTTAAAACAGGAAATATAAAACAA	III
BSU16010	operon_1579	hypothetical protein	unknown	ylqD			1.99e-08	CCTTTTTTTACACGCAAAAAAAGGGTAAACTGATAGAA	III
BSU16020	operon_1579	ribosome maturation factor	16S rRNA processing protein, RNase	rimM	ylqE		1.99e-08	CCTTTTTTTACACGCAAAAAAAGGGTAAACTGATAGAA	III
BSU16030	operon_1579	tRNA (guanine-N(1)-)-methyltransferase	tRNA methyltransferase, methylates G37 residue at the N1 position in a subset of tRNAs	trmD			1.99e-08	CCTTTTTTTACACGCAAAAAAAGGGTAAACTGATAGAA	III
BSU38190	operon_192	galactose-1-phosphate uridylyltransferase	galactose-1-phosphate uridylyltransferase	galT	ipa-36d		3.04e-08	CCGTTTTCTATGAAGAAATAAGGGGAATAAAAAATAAA	III
BSU38200	operon_192	galactokinase	galactokinase	galK	ipa-35d		3.04e-08	CCGTTTTCTATGAAGAAATAAGGGGAATAAAAAATAAA	III
BSU24200	operon_1067	lipoprotein	extracellular lipoprotein	yqiH	yzpA		5.07e-08	CTCGTTATCTTTCTAACAACAGGAAATGATCGGGTC	III
BSU24190	operon_1067	hypothetical protein	secreted N-acetylmuramoyl-L-alanine amidase	yqiI			5.07e-08	CTCGTTATCTTTCTAACAACAGGAAATGATCGGGTC	III
BSU14640	operon_1660	hypothetical protein	unknown	yktA			6.33e-08	CTTTTTTATGGCCGGGAATGTGGAATTGAACAGGCT	III
BSU02030	operon_2560	serine/threonine protein kinase	protein kinase D	prkD	ybdM		6.68e-08	CTTTTTTATTCTCCGTCTAGAAGGTAAACTATAGTCA	III
BSU01650	operon_2580	hypothetical protein	unknown	ybbC	yzbB		1.12e-07	CGGTTTTTTATTGACCTATGCATTCGGATATAAAGAT	III
BSU01660	operon_2580	lipoprotein	N-acetylglucosaminidase	nagZ	yzbA	ybbD	1.12e-07	CGGTTTTTTATTGACCTATGCATTCGGATATAAAGAT	III
BSU01670	operon_2580	hypothetical protein	N-acetylmuramyl-L-alanine amidase	amiE	ybbE		1.12e-07	CGGTTTTTTATTGACCTATGCATTCGGATATAAAGAT	III
BSU40980	operon_6	hypothetical protein	unknown	yyaB			1.62e-07	ATGTTTTTTTGACTTAAAAAAGGAATTTCTTAAAGA	III
BSU36730	operon_282	hypothetical protein	unknown	ywmD			1.76e-07	CCGTTTTTCTGTCATAATCAAGGCGAAAAAAGAATGAA	III
BSU08620	operon_2100	hypothetical protein	unknown	yfhP			2.14e-07	CTGTTTTTTGTTGTACACTAAGGGCACAGTACGATAA	III
BSU29140	operon_766	citrate synthase 2	citrate synthase	citZ	citA2		2.52e-07	GTTTTTACAACACTCTTAAAGGGGAAATTTATTGAAA	III
BSU25700	operon_976	lipoprotein	unknown	yqeF			6.66e-07	TGTTTTTCAGATTGGAAAGAAGGGAATTTTAAAAAAT	III
BSU18390	operon_1437	integrase/recombinase YoeC	similar to phage integrase	yoeC			2.78e-06	AGGTTTTTTGATGATTAGTAGGGGGATAAGTATCCAA	III
BSU18800	operon_1399	beta-lactamase	beta-lactamase	penP			4.27e-06	GGTTTGTTACACTAACTGTCATGGGAAACATTTCAAA	III
BSU11040	operon_1916	hypothetical protein	unknown	yitM			9.76e-08	TGTTTTTCCTTTTAACAAAAATGGAATTTCTCATACT	III
BSU11070	operon_1916	hypothetical protein	unknown	yitP			9.76e-08	TGTTTTTCCTTTTAACAAAAATGGAATTTCTCATACT	III
BSU11055	operon_1916	hypothetical protein	unknown	yitO			9.76e-08	TGTTTTTCCTTTTAACAAAAATGGAATTTCTCATACT	III
BSU02310	operon_2538	hydrolase YbfO	similar to erythromycin esterase	ybfO			1.07e-07	GGTTTTACTTTCATCAGGTGATGAGAGAATCCAGCTA	III
BSU33490	operon_475	copper(I)-transporting ATPase	cadmium transporting ATPase, resistance to cadmium	cadA	yvgW		1.6e-06	TGTTTTTCATTGACACTTTCTTGGAAAACAACATATA	III
BSU33630	operon_464	protein-export membrane protein SecG	preprotein translocase subunit	secG	yvaL		1.07e-07	CCTTTGACCTTTTCATATGAATAGGGTAACCAAGATA	IV
BSU09540	operon_2032	1-acyl-sn-glycerol-3-phosphate acyltransferase	acyl-ACP:1-acylglycerolphosphate acyltransferase	plsC	yhdO		2.69e-07	GAGTTTATGGCCCCGCCGACCAGAGAGGAAATATAAC	IV
BSU00170	operon_2655	isochorismatase	general stress protein, similar to isochorismatase	yaaI			1.14e-06	GTTTTTTCATTGCCTAAAAAGGCTACATATTAACTA	IV
BSU32130	operon_566	GMP reductase	GMP reductase	guaC	yumD		4.11e-08	ATGTTTGACATCCTAAATAAAACAGAGTACATTATAT	IV
BSU01640	operon_2581	AraC family transcriptional regulator	transcriptional activator ([SW|AraC family]), (AraC family DNA-binding domain fused to protein FeuA	btr	ybbB	yzbC	9.63e-08	TACTTTTACACATAAGTAAGGGTTTTTTTCATGCTA	IV
BSU02450	operon_2528	transcriptional regulatory protein GlnL	two-component response regulator, regulation of the glsA-glnT operon	glnL	ycbB	yzgB	4.78e-06	GCGTTAAACGCTTTCATAATAGCGGAAGGTATAATTA	IV
BSU02440	operon_2528	sensor histidine kinase	two-component sensor kinase, regulation of the [[gene|glsA]]-[[gene|glnT]] operon	glnK	ycbA	yzgA	4.78e-06	GCGTTAAACGCTTTCATAATAGCGGAAGGTATAATTA	IV
BSU34200	operon_429	RNA polymerase sigma-54 factor	[SW|sigma factor ]of the [SW|RNA polymerase], Sigma-54, Sigma L	sigL			2.86e-08	TGTTTTAAATTCTCAATAAAATAAGGGACGGAAAAAA	IV
BSU25430	operon_991	threonylcarbamoyladenosine tRNAmethylthiotransferase MtaB	tRNA methylthiotransferase	mtaB	yqeV		1.59e-07	TTTTTTCTTGCCCGGGATAAAAGGAATTGAAAAATCA	IV
BSU25440	operon_991	ribosomal RNA small methyltransferase E	unknown	yqeU			1.59e-07	TTTTTTCTTGCCCGGGATAAAAGGAATTGAAAAATCA	IV
BSU25460	operon_991	chaperone protein DnaJ	heat-shock protein (activation of [[protein|DnaK]])	dnaJ			1.59e-07	TTTTTTCTTGCCCGGGATAAAAGGAATTGAAAAATCA	IV
BSU25450	operon_991	ribosomal protein L11	similar to ribosomal protein L11 methyltransferase	yqeT			1.59e-07	TTTTTTCTTGCCCGGGATAAAAGGAATTGAAAAATCA	IV
BSU31510	operon_606	hypothetical protein	unknown	yufK			4.23e-07	TGTTTTAAGTCCTCCATAATAAATGAGGTAGATTATA	IV
BSU17500	operon_1505	hypothetical protein	unknown	ynaB			1.23e-06	GGGTTTCCTTATGGCTCAACAGATAGGGTAGTAATTA	IV
BSU30220	operon_696	8-amino-7-oxononanoate synthase	8-amino-7-oxononanoate synthase	bioF			1.42e-06	ATTGTTAACCTTTGAATATAATTGGTTAACAATTTAG	IV
BSU30230	operon_696	adenosylmethionine--8-amino-7-oxononanoateaminotransferase BioA	lysine-8-amino-7-oxononanoate aminotransferase	bioA			1.42e-06	ATTGTTAACCTTTGAATATAATTGGTTAACAATTTAG	IV
BSU30200	operon_696	biotin synthase	biotin synthase	bioB			1.42e-06	ATTGTTAACCTTTGAATATAATTGGTTAACAATTTAG	IV
BSU30210	operon_696	ATP-dependent dethiobiotin synthetase BioD	dethiobiotin synthase	bioD			1.42e-06	ATTGTTAACCTTTGAATATAATTGGTTAACAATTTAG	IV
BSU30240	operon_696	6-carboxyhexanoate--CoA ligase	pimeloyl-CoA synthase (6-carboxyhexanoate-CoA ligase)	bioW			1.42e-06	ATTGTTAACCTTTGAATATAATTGGTTAACAATTTAG	IV
BSU19430	operon_1342	hypothetical protein	sporulation-specific diadenylate cyclase, synthesis of c-di-AMP	cdaS	yojJ		2.45e-06	CGGTTTCGTTTTTCTAAACATTTGGGCATAAATAAAA	IV
BSU33680	operon_460	HTH-type transcriptional regulator	[SW|MarR family|MarR/DUF24 family] transcription repressor of the [[gene|catD]]-[[gene|catE]] operon	catR	yvaP		5.26e-06	CCGATTTTCAATAGTCAAAAATGGGAACATCTCTCAAA	IV
BSU37610	operon_224	hypothetical protein	unknown	ywzC			5.33e-06	TTTTTTGAAACGTGATTTTAGGTTATTCACATAGAT	IV
BSU13490	operon_1754	protease HtpX	stress-responsive membrane protease	htpX	ykrL		6.44e-06	TGTTTTATAATTTAAATATACGGGTTCTTTTGAACTT	IV
BSU01530	operon_2589	germination-specific N-acetylmuramoyl-L-alanineamidase	N-acetylmuramoyl-L-alanine amidase, spore cortex peptidoglycan synthesis	cwlD			6.68e-06	GTTTTTTGATTATCTCTATAATTGGATACACGAGCAA	IV
BSU09510	operon_2034	anti-sigma-M factor YhdL	anti-[[protein|SigM]] protein	yhdL			8.61e-08	AACTTTAAACCTTTCTTATGCGTGTATAACATAGAG	IV
BSU09500	operon_2034	anti-sigma-M factor YhdK	anti-[[protein|SigM]] protein	yhdK			8.61e-08	AACTTTAAACCTTTCTTATGCGTGTATAACATAGAG	IV
BSU09520	operon_2034	RNA polymerase sigma factor SigM	[SW|RNA polymerase] ECF-type [SW|sigma factor] SigM, required for adaptation to inhibitors of peptidoglycan synthesis	sigM	yhdM		8.61e-08	AACTTTAAACCTTTCTTATGCGTGTATAACATAGAG	IV
BSU06510	operon_2242	phosphoribosylglycinamide formyltransferase	phosphoribosylglycinamide formyltransferase, irreversible	purN			1.82e-06	CCTTTCTCTTTCTGCCCTCGTTCGGGGAGATATTTTG	IV
BSU06530	operon_2242	phosphoribosylamine--glycine ligase	phosphoribosylglycinamide synthetase	purD			1.82e-06	CCTTTCTCTTTCTGCCCTCGTTCGGGGAGATATTTTG	IV
BSU06520	operon_2242	bifunctional purine biosynthesis protein PurH	phosphoribosylaminoimidazole carboxamide formyltransferase	purH	purJ		1.82e-06	CCTTTCTCTTTCTGCCCTCGTTCGGGGAGATATTTTG	IV
BSU06500	operon_2242	phosphoribosylformylglycinamidine cyclo-ligase	phosphoribosylaminoimidazole synthetase	purM			1.82e-06	CCTTTCTCTTTCTGCCCTCGTTCGGGGAGATATTTTG	IV
BSU35680	operon_356	minor teichoic acid biosynthesis protein	galactosamine-containing minor teichoic acid biosynthesis, membrane protein	ggaB			1.89e-06	ATTTTTAAAAGTTTGCTTACAAGGGTTTTTAAAAAAA	IV
BSU34810	operon_398	TPR repeat-containing protein YvcD	unknown	yvcD			2.22e-06	GCTTTTGTTTGTTGAAAAAGGGGAAATTACCGGTCG	IV
BSU12890	operon_1796	glycosyltransferase YkcC	similar to lipoteichoic acid glycosyltransferase	ykcC			2.88e-06	TGGCTTAAAACCCTTTGCAAATATGGGTGATTGGTAT	IV
BSU12880	operon_1796	mannosyltransferase YkcB	unknown	ykcB			2.88e-06	TGGCTTAAAACCCTTTGCAAATATGGGTGATTGGTAT	IV
BSU35660	operon_358	UDP-N-acetylglucosamine 2-epimerase	UDP-N-acetylglucosamine 2-epimerase	mnaA	yvyH		3.1e-06	TGTTTTTACACATTTTTATGATATCGGATAAACCATT	IV
BSU29220	operon_760	NAD-dependent malic enzyme 4	malic enzyme, forms a transhydrogenation cycle with [[protein|MalS ]]for balancing of NADPH	ytsJ			3.32e-06	GCGTTTATCTCTATTATGAAAGGCAAAAACAGACGAT	IV
BSU38030	operon_203	hypothetical protein	unknown	ywdA	ipa-51d		3.55e-06	TGTTTCTCGACGCGTCATCTGTGGAAATCTTTATCAA	IV
BSU00930	operon_2613	serine acetyltransferase	serine O-acetyltransferase	cysE	cysA		3.77e-06	CTTTTTTTATTGGGTAGAGGAAATCAGATAGAGAAAC	IV
BSU00950	operon_2613	mini-ribonuclease 3	RNase Mini-III	mrnC	yazC		3.77e-06	CTTTTTTTATTGGGTAGAGGAAATCAGATAGAGAAAC	IV
BSU00960	operon_2613	23S rRNA(guanosine(2251)-2'-O)-methyltransferase RlmB	putative 23S rRNA methyltransferase	yacO			3.77e-06	CTTTTTTTATTGGGTAGAGGAAATCAGATAGAGAAAC	IV
BSU00970	operon_2613	hypothetical protein	[SW|ribosome]-associated Aâ€site endoribonuclease	yacP	rae1		3.77e-06	CTTTTTTTATTGGGTAGAGGAAATCAGATAGAGAAAC	IV
BSU00940	operon_2613	cysteine--tRNA ligase	cysteine-tRNA synthetase	cysS	snpA		3.77e-06	CTTTTTTTATTGGGTAGAGGAAATCAGATAGAGAAAC	IV
BSU33550	operon_469	hypothetical protein	unknown	yvaC			3.99e-06	CGTTTTTGGGCATACTAAAGCGAAGAAACTGGAAAAG	IV
BSU29600	operon_737	branched-chain amino acid transport systemcarrier	branched-chain amino acid transporter	braB			4.19e-06	TTTTTTACTCCTTTATGAAAGCGGTACAAGGTATGAT	IV
BSU22150	operon_1189	ATP-dependent helicase YpvA	similar to ATP-dependent helicase	ypvA			4.27e-06	AGTTTTTTATTGTATTCATCAGCGGAAAATGATATTA	IV
BSU09900	operon_2004	hypothetical protein	similar to [SW|ABC transporter] (membrane protein)	yhaP	natB		4.28e-06	GTCTTTCTTCATTTATATTCTAAAAAGGAAATCAAAA	IV
BSU09890	operon_2004	ABC transporter ATP-binding protein	similar to [SW|ABC transporter] (ATP-binding protein)	yhaQ			4.28e-06	GTCTTTCTTCATTTATATTCTAAAAAGGAAATCAAAA	IV
BSU15300	operon_1614	bacillopeptidase F	bacillopeptidase F	bpr	bpf		1.79e-07	TTTTTATCATTTTCATATATATGGAAATTGAATGACA	IV
BSU04990	operon_2356	hypothetical protein	unknown	yddJ			7.05e-07	CAGGTTAAGGGAAATGGATAAAAGGTGGAAAAGATCA	IV
BSU12030	operon_1848	hypothetical protein	unknown	yjdF			9.01e-07	TGTTACACTCTTTTCTGTATATGGTAAAGAATGAAAA	IV
BSU04250	operon_2399	AsnC family transcriptional regulator	sequence-independent DNA-binding and DNA-bending protein (Lrp family), facilitates the formation of higher order protein-DNA complexes	lrpC	ydaI		1.33e-06	ATTTTTACATGCCTTTTCTAGGGAACTGTACTTGTC	IV
BSU10030	operon_1991	protein hit	Hit-like protein involved in cell-cycle regulation	hit	yhaE		4.56e-06	CTGTTTTCTATTTTCTGCATTTCTGTGGTACGATGAA	IV
BSU07400	operon_2186	MFS transporter	similar to multidrug-efflux transporter	yfmO			4.78e-06	TTGTTAAACGCTATTTTTGTAGCGTTTCTTTTAATGG	IV
BSU32719	operon_528	hypothetical protein	unknown	yuzK	[[bsrI]]		4.85e-06	GTTTTTGCGGCATCCAACGCAGCACTGGTACAATAAA	IV
BSU26920	operon_899	hypothetical protein	unknown	yraJ			5.15e-06	TATGTTCTATCGTTTCTTAAAATGAAGGAATTGAAGA	IV
BSU38229	operon_190	transcriptional regulator SlrA	negative regulator of the [SW|fla-che operon], anti-repressor, antagonist [[protein SinR	slrA			5.34e-06	CTTTTATTGCCCGCATGTTGCAGGAAAACATTTTATA	IV
BSU06270	operon_2255	hypothetical protein	unknown	ydjO			5.91e-06	ATTTTTCTCTACAGCAGCTGGGGAACACTTGCGCAG	IV
BSU35790	operon_348	mannose-6-phosphate isomerase YvyI	mannose-6-phosphate isomerase	pmi	yvyI		6.8e-06	GCGTTTGTAAGAGGGGCGCACCGGGAAAATGATGATCA	IV
BSU25720	operon_974	hypothetical protein	unknown	yqeD			7.04e-06	CTGGTTTTCAGTTGAACAGCTGAAATGGCACCAGTT	IV
BSU12630	operon_1804	phage-like element PBSX protein XkdI	PBSX prophage	xkdI			8.82e-06	CCTGTTAACGGACAGAGAAAAGGAAATGTTTTTGCT	IV
BSU12620	operon_1804	phage-like element PBSX protein XkdH	PBSX prophage	xkdH			8.82e-06	CCTGTTAACGGACAGAGAAAAGGAAATGTTTTTGCT	IV
BSU12570	operon_1804	PBSX phage terminase small subunit	PBSX terminase (small subunit)	xtmA	ykxF		8.82e-06	CCTGTTAACGGACAGAGAAAAGGAAATGTTTTTGCT	IV
BSU12619	operon_1804	hypothetical protein	unknown PBSX prophage protein	ykzL			8.82e-06	CCTGTTAACGGACAGAGAAAAGGAAATGTTTTTGCT	IV
BSU12660	operon_1804	phage-like element PBSX protein XkdM	PBSX prophage, similar to R-Type bacteriocin tube protein	xkdM			8.82e-06	CCTGTTAACGGACAGAGAAAAGGAAATGTTTTTGCT	IV
BSU12640	operon_1804	phage-like element PBSX protein XkdJ	PBSX prophage	xkdJ			8.82e-06	CCTGTTAACGGACAGAGAAAAGGAAATGTTTTTGCT	IV
BSU12650	operon_1804	phage-like element PBSX protein XkdK	PBSX prophage	xkdK			8.82e-06	CCTGTTAACGGACAGAGAAAAGGAAATGTTTTTGCT	IV
BSU12649	operon_1804	hypothetical protein	unknown PBSX prophage protein	ykzM			8.82e-06	CCTGTTAACGGACAGAGAAAAGGAAATGTTTTTGCT	IV
BSU12600	operon_1804	phage-like element PBSX protein XkdF	PBSX prophage	xkdF			8.82e-06	CCTGTTAACGGACAGAGAAAAGGAAATGTTTTTGCT	IV
BSU12610	operon_1804	phage-like element PBSX protein XkdG	PBSX prophage	xkdG			8.82e-06	CCTGTTAACGGACAGAGAAAAGGAAATGTTTTTGCT	IV
BSU12590	operon_1804	phage-like element PBSX protein XkdE	PBSX prophage	xkdE			8.82e-06	CCTGTTAACGGACAGAGAAAAGGAAATGTTTTTGCT	IV
BSU12580	operon_1804	PBSX phage terminase large subunit	PBSX terminase (large subunit)	xtmB	ykxG		8.82e-06	CCTGTTAACGGACAGAGAAAAGGAAATGTTTTTGCT	IV
BSU14630	operon_1661	arginine decarboxylase	arginine decarboxylase, required for [SW|biofilm formation]	speA	cad		9.03e-06	CGGTTGTCCAATCTTCATTCATCGGATATTGATACTC	IV
BSU15230	operon_1617	UDP-N-acetylenolpyruvoylglucosamine reductase	UDP-N-acetylenolpyruvoylglucosamine reductase	murB	ylxC		9.12e-06	TATGTTATAGAGAAACTTAGACTGGGGGAAAAAAGAA	IV
BSU15220	operon_1617	UDP-N-acetylglucosamine--N-acetylmuramyl transferase	N-acetylglucosamine transferase, conversion of lipid I to lipid II	murG			9.12e-06	TATGTTATAGAGAAACTTAGACTGGGGGAAAAAAGAA	IV
BSU32120	operon_567	hypothetical protein	unknown	yuzG			9.85e-06	CTTTCTTTATGGCATGGACATGGGAAAGGAGCGAATA	IV
BSU35670	operon_357	UTP--glucose-1-phosphate uridylyltransferase	UTP-glucose-1-phosphate uridylyltransferase, general stress protein	gtaB			6.44e-06	AGTTTTAATATTAAGGATAAAGCTTGTTTAAAAATGG	V
BSU40000	operon_79	oxidoreductase	general stress protein, similar to ketoacyl reductase, survival of ethanol stress	yxnA			2.52e-07	AGGGGTAAGACCCTTCCGGATGGGGTAATGTACAAAAA	V
BSU28190	operon_820	GTP-binding protein EngB	assembly of the 50S subunit of the ribosome	ysxC	orfX		7.01e-08	CTTTTTCATATCAGAAAGAAAGGGTATACTACGAGGA	V
BSU28200	operon_820	Lon protease 1	class III heat-shock ATP-dependent protease	lonA	lon		7.01e-08	CTTTTTCATATCAGAAAGAAAGGGTATACTACGAGGA	V
BSU19120	operon_1369	ArsR family transcriptional	transcriptional repressor ([SW|ArsR family]), [[gene|cadA]] and [[gene|czcD]]	czrA	yozA		9.49e-07	CCTTTTTTATTATGACATAAGAGGGTATATCAGACCAA	V
BSU34110	operon_435	phosphoserine phosphatase RsbP	protein serine phosphatase, energy PP2C, dephosphorylates [[protein|RsbV]]	rsbP	yvfP		2.72e-06	CACATGAGCACCTCCTGATCGTTTACATTGATTGTA	V
BSU34100	operon_435	sigma factor SigB regulation protein	alpha/beta hydrolase, required for RsbP activation	rsbQ	yvfQ		2.72e-06	CACATGAGCACCTCCTGATCGTTTACATTGATTGTA	V
BSU29210	operon_761	acetyl-CoA carboxylase carboxyltransferasesubunit beta	acetyl-CoA carboxylase (beta subunit)	accD	yttI		6.4e-06	GGGTTTAACATTATTTTTGAATGCGCTGTCAACCTTG	V
BSU29200	operon_761	acetyl-CoA carboxylase carboxyltransferasesubunit alpha	acetyl-CoA carboxylase (alpha subunit)	accA			6.4e-06	GGGTTTAACATTATTTTTGAATGCGCTGTCAACCTTG	V

## Sheet: TabS2b
Supplementary Table S2b: functional distribution of SigB regulon candidates
Gene category 1	Gene category 2	Gene category 3	Gene category 4	No of genes	Locus tag	Gene symbol	old symbol 1	old symbol 2	SigB PBM	function	description
Lifestyles	Coping with stress	Cell envelope stress proteins (controlled by SigM, V, W, X, Y)		4	BSU27150	yrhK			GTTTACATGCCGTTTACGTAAGGGTAAGCCAAAATTG	hypothetical protein	unknown
					BSU19290	yozO			CGGTTTTTTTGTGGTTAAAACAGGAAATATAAAACAA	hypothetical protein	unknown
					BSU02310	ybfO			GGTTTTACTTTCATCAGGTGATGAGAGAATCCAGCTA	hydrolase YbfO	similar to erythromycin esterase
					BSU06270	ydjO			ATTTTTCTCTACAGCAGCTGGGGAACACTTGCGCAG	hypothetical protein	unknown
		General stress proteins (controlled by SigB)		98	BSU11490	yjbC			CTGTTTAAACAAGAAGAAATGGGGTATATCTAAAAGT	acetyltransferase YjbC	general stress protein, required for survival of salt and paraquat stresses
					BSU04220	ydaG	yzzA		TGTTTAAATCTTCCCCGGATGTGGAAAAGTAACAGCG	general stress protein	putative pyridoxamine 5'-phosphate oxidase , general stress protein, required for protection against paraquat stress
					BSU04400	gsiB			TTGTTTAAAAGAATTGTGAGCGGGAATACAACAACCA	glucose starvation-inducible protein	general stress protein, prevents enzyme inactivation upon freeze-thaw treatments
					BSU13020	ykgA			TGGTTTAATGATTTTCATGATGAGGGAATAATAAATG	hypothetical protein	general stress protein, survival of salt and ethanol stresses
					BSU00890	yacL			CGGTTAAAACCTTATGAATACGGGTATATTAATGTT	PIN and TRAM-domain containing protein	general stress protein, survival of salt and ethanol stresses
					BSU38430	gspA	ipa-12d	ywaG	GTGTTTATTTTTTTGAAAAAGGGTATGTAACTTGTA	general stress protein	general stress protein
					BSU38930	yxjJ			TTGTGTTCAATTCCGCAAAATAGGGTATAAACCAAACA	hypothetical protein	general stress protein, survival of ethanol, paraquat and salt stresses
					BSU02590	ycbP			AGGTTTAACTTTTTACATTTGAGGAATTATACATAAC	hypothetical protein	general stress protein
					BSU36720	ywmE			TGGTTTAAAAACAGTTTGGGCGGGAATGATACCCTAA	hypothetical protein	general stress protein, survival of ethanol stress
					BSU02830	ycdF			CTGTTTTCAACTCGGAAAAACAGGGTATTTTCCACTGC	glucose 1-dehydrogenase 2	general stress protein, similar to glucose 1-dehydrogenase, survival of ethanol stress and low temperatures
					BSU02840	ycdG			CTGTTTTCAACTCGGAAAAACAGGGTATTTTCCACTGC	oligo-1,6-glucosidase 2	general stress protein, similar to oligo-1,6-glucosidase
					BSU14210	ykuT			ACGTTTAACATGGTCATGTACAGGGTAACTAGTCTCAA	MscS family protein	mechanosensitive channel, similar to MscS, general stress protein
					BSU13160	ohrB	yzzE	ykzA	ATGTTTAAAAAGATCAGAAAGGGAAATATAACAACTA	organic hydroperoxide resistance OhrB	general stress protein
					BSU29410	ytkL			GTTTTTCAGCTTTTTAAAAAGGGAAAATAAAAAAAA	metal-dependent hydrolase	general stress protein
					BSU02110	ybyB			AGGTTTAGCAATTTCCAAAACGGGAATGATACAGGAA	hypothetical protein	general stress protein, survival of ethanol stress
					BSU38610	yxzF			CGTTTTTTTTGATCTGCTTCGGGAATGGTACAATGT	hypothetical protein	general stress protein
					BSU39840	yxbG	yxaU		ATGTTTATCACTGCACATAGCGGGAAGACAAATAGAA	oxidoreductase	general stress protein, similar to glucose 1-dehydrogenase
					BSU38180	ywzA			TGTTTATCTTATACAAAAAAGAGGAATGATATAAGCA	hypothetical protein	general stress protein
					BSU23300	ypuD			CGGTTTTTTATTCATGAAAAAAAGGAATAACTCATATG	hypothetical protein	putative intramembrane metalloprotease
					BSU19150	yocB			AGGTTTGATCGTTTTTAAGAGAGGAAAAAGAAAACTA	hypothetical protein	general stress protein, survival of stress conditions
					BSU10430	yhxD			TGTTTTTCTGCTTATGCTCAGGGGTACACATACGAAT	oxidoreductase	general stress protein, similar to alcohol dehydrogenase,
					BSU08570	yfhK			GTTTCACCAGCCTGTCAATCAGGGAATACCACTTATA	hypothetical protein	general stress protein, similar to cell division inhibitor
					BSU05790	ydhK			TGTTTGGCTTTGCAAACAAAGGGGAATAGGACAAACT	hypothetical protein	general stress protein, survival of ethanol and paraquat stresses
					BSU29780	ytxG			ATGTTTATGATTGAAGAAAACGGGTAAACAGCAGTAT	hypothetical protein	general stress protein
					BSU29770	ytxH			ATGTTTATGATTGAAGAAAACGGGTAAACAGCAGTAT	hypothetical protein	general stress protein
					BSU29760	ytxJ			ATGTTTATGATTGAAGAAAACGGGTAAACAGCAGTAT	hypothetical protein	general stress protein, putative bacillredoxin
					BSU04340	ydaP			GGTTTTAAAGCCTTTCTCCTGTGGTATTGAAAAAAGG	thiamine pyrophosphate-containing protein YdaP	general stress protein, required for survival of ethanol stress, cold stress (4Â°C) and oxidative stress (superoxide/paraquat), putative pyruvate oxidase
					BSU04430	ydbD			TCGTTTATCTTTCTATCGATCGGAAATATAAAAAGAG	manganese catalase	general stress protein, similar to manganese-containing catalase
					BSU24000	bmrU			TCGTTTACTGCTTACAGAAAAAGGGGATTATATAACCA	lipid kinase BmrU	general stress protein, multidrug resistance protein, similar to diacylglycerol kinase
					BSU04380	ydaT			CGTTTTTATTTTTCACCTGCGGGTACCATTTTTATA	hypothetical protein	general stress protein, survival of ethanol stress and low temperatures
					BSU11120	yitT	yuxA		GTGTTCAAATATTTGTTTTAAGGGAAAACATAATAAA	hypothetical protein	general stress protein, required for protection against paraquat stress
					BSU19240	yocK			ATGTTTGACAGAAGGCAAAACGGGAAACAGGATAGAA	general stress protein 16O	general stress protein
					BSU40450	yycD			CGTTTCGGACAGTAACAAGGCGGGAAAAATGCAATAA	hypothetical protein	general stress protein, survival of ethanol stress
					BSU36680	ywmF			ACGTTTATTTCCGGGGAGAACAGGAAAAATCGCTACA	hypothetical protein	unknown
					BSU36670	csbD	ywmG		ATGTTTATTGCCTCTCAGATCGGGAAGTTAACAAGTA	stress response protein	general stress protein
					BSU11839	yjzE			CCTTTTATTCCCTCTTCAAAGAGGAATTGATAATGTT	hypothetical protein	general stress protein
					BSU04300	ydaM			CTGTTTTCTTAATGTTCAAAAAGGGAAAAAAAAGCTA	glycosyltransferase YdaM	general stress protein, synthesis of extracellular polysaccharide
					BSU04270	ydaJ			CTGTTTTCTTAATGTTCAAAAAGGGAAAAAAAAGCTA	lipoprotein	lipoprotein, may modify the extracellular polysaccharide synthesized by [[protein|YdaL]]-[[protein|YdaM]]-[[protein|YdaN]]
					BSU04280	ydaK			CTGTTTTCTTAATGTTCAAAAAGGGAAAAAAAAGCTA	hypothetical protein	general stress protein, may act as c-di-GMP receptor, required for extracellular polysaccharide synthesis by [[protein|YdaL]]-[[protein|YdaM]]-[[protein|YdaN]]
					BSU04290	ydaL			CTGTTTTCTTAATGTTCAAAAAGGGAAAAAAAAGCTA	hypothetical protein	general stress protein, synthesis of extracellular polysaccharide
					BSU04310	ydaN			CTGTTTTCTTAATGTTCAAAAAGGGAAAAAAAAGCTA	hypothetical protein	general stress protein, synthesis of extracellular polysaccharide
					BSU33620	yvaK			ACGTTTTTTTCTGATTAAACTGTGGAAAACTAAAATGA	carboxylesterase	general stress protein, carboxylesterase
					BSU40000	yxnA			AGGGGTAAGACCCTTCCGGATGGGGTAATGTACAAAAA	oxidoreductase	general stress protein, similar to ketoacyl reductase, survival of ethanol stress
					BSU38830	aldY
					BSU35180	csbA
					BSU35310	hpf
					BSU39050	katE
					BSU05490	mhqO
					BSU05500	mhqP
					BSU09690	nhaX
					BSU25020	sodA
					BSU02890	yceC
					BSU02900	yceD
					BSU02910	yceE
					BSU02920	yceF
					BSU02930	yceG
					BSU02940	yceH
					BSU04190	ydaD
					BSU04210	ydaF
					BSU04370	ydaS
					BSU06590	yerD
					BSU08490	yfhD
					BSU08500	yfhE
					BSU08580	yfhL
					BSU08590	yfhM
					BSU07930	yfkD
					BSU07900	yfkH
					BSU07890	yfkI
					BSU07850	yfkM
					BSU07735	yflB
					BSU07720	yflD
					BSU07680	yflH
					BSU07550	yflT
					BSU09390	ygxB
					BSU09450	yhdF
					BSU12150	yjgB
					BSU12170	yjgD
					BSU14660	ykzI
					BSU17240	ymzB
					BSU18530	yoaA
					BSU18520	yoxB
					BSU18510	yoxC
					BSU24750	yqhB
					BSU23830	yqjL
					BSU28340	ysnF
					BSU30930	ytaB
					BSU31280	yugU
					BSU33850	yvbG
					BSU33400	yvgN
					BSU33410	yvgO
					BSU33200	yvrE
					BSU37210	ywjC
					BSU36960	ywlB
					BSU35970	ywsB
					BSU35830	ywtG
					BSU39040	yxiS
					BSU38940	yxjI
					BSU38720	yxkO
		Resistance against toxins/ antibiotics		5	BSU18830	pps			GTTTTTTAATGCGACTAGCTATGGAAATTAAGAAAAG	phosphoenolpyruvate synthase	similar to rifampicin phosphotransferase
					BSU18800	penP			GGTTTGTTACACTAACTGTCATGGGAAACATTTCAAA	beta-lactamase	beta-lactamase
					BSU14030	ykuC			CGGTTTATAATATGATAAAGTGGGACCTTTAGGGTA	MFS transporter	similar to macrolide-efflux protein
					BSU19420	yojK			TGCTTTTTGTCTTGAAGACAGGGAATATAAACTGGT	UDP-glucosyltransferase YojK	similar to macrolide glycosyltransferase
					BSU12220	yjiC
		Toxins, antitoxins and immunity against toxins		3	BSU33760	sdpB	yvaX		ATGATTATATTAGCTTAGAGGAGGTAATCTACATCAA	sporulation-delaying protein SdpB	membrane protein, required for SdpC toxin maturation
					BSU33770	sdpC	yvaY		ATGATTATATTAGCTTAGAGGAGGTAATCTACATCAA	killing factor SdpC	toxin, collapses the proton motive force and induces autolysis, kills non-sporulating cells, induces activity of SigW
					BSU33750	sdpA	yvaW		ATGATTATATTAGCTTAGAGGAGGTAATCTACATCAA	sporulation-delaying protein SdpA	required for SdpC toxin maturation
	Exponential and early post-exponential lifestyles	Biofilm formation		1	BSU40030	yxaB
	Sporulation	Germination/ based on similarity		4	BSU07790	yfkQ
					BSU07780	yfkR
					BSU07770	yfkS
					BSU07760	yfkT
		Sporulation proteins	Newly identified sporulation proteins (based on transcription profiling)	4	BSU30470	ytzC			GCGTTTTTCCGTATTTGAATAAGGAAAAGGATTGTTC	hypothetical protein	unknown
					BSU01650	ybbC	yzbB		CGGTTTTTTATTGACCTATGCATTCGGATATAAAGAT	hypothetical protein	unknown
					BSU33550	yvaC			CGTTTTTGGGCATACTAAAGCGAAGAAACTGGAAAAG	hypothetical protein	unknown
					BSU30640	ytkC
			Spore coat proteins	2	BSU10900	yisY			CGGGTTCAATTTAATAGATCGTTAAGGAAATTGATAC	AB hydrolase superfamily protein YisY	spore coat protein, similar to chloride peroxidase
					BSU00160	yaaH
			Sporulation proteins/ other	8	BSU03390	yckC			GTGTTTAAAAGCGTCTATGAAGGGAAAGGTGATGAA	hypothetical protein	unknown
					BSU38630	katX	yxlI		GTTTTAAAATCTTTCCATTCAGGGAATATTGTTACCG	catalase X	catalase, general stress protein
					BSU09140	yhcM			ACGGTTAATTTGTCTAACGAGGGGGAAAATATGAATAC	hypothetical protein	general stress protein
					BSU01530	cwlD			GTTTTTTGATTATCTCTATAATTGGATACACGAGCAA	germination-specific N-acetylmuramoyl-L-alanineamidase	N-acetylmuramoyl-L-alanine amidase, spore cortex peptidoglycan synthesis
					BSU27760	csbX
					BSU24500	yqhP
					BSU24490	yqhQ
					BSU31380	yuzA
Information processing	Genetics	DNA condensation/ segregation		1	BSU23510	ripX	ykqM		GTTTATATAACTGGAACCATAGGGAAAGGATCGATTA	tyrosine recombinase XerD	site-specific integrase/recombinase, partitioning of the terminus region after replication
		DNA repair/ recombination	Other proteins	9	BSU19220	yocI			AGTTTTAACCTTTAAGCTGTAATAGGGAGTTTTATAT	ATP-dependent DNA helicase RecQ	ATP-dependent DNA helicase, acts together with [[protein|RecJ]]
					BSU27620	recJ	yrvE		ATTTTTCAGGTAATGAAATTGAAGCGGGAAATAAAAA	single-stranded-dna-specific exonuclease RecJ	single-strand DNA-specific exonuclease
					BSU13920	splA	ykxI		CTGGTTTTTTTCATAAGTAAGGGTATAGAAGGACAC	transcriptional regulator SplA	transcriptional repressor of the spore photoproduct lyase splA-splB operon
					BSU35160	uvrA			GGTTTTTTATACACAAAAACAGCTGGAAATAAAAAAC	UvrABC system protein	excinuclease ABC (subunit A), required for transcription-dependent asymmetry in mutation rates of genes in the two orientations
					BSU35170	uvrB	dinA		GGTTTTTTATACACAAAAACAGCTGGAAATAAAAAAC	UvrABC system protein	excinuclease ABC (subunit B), required for transcription-dependent asymmetry in mutation rates of genes in the two orientations
					BSU04250	lrpC	ydaI		ATTTTTACATGCCTTTTCTAGGGAACTGTACTTGTC	AsnC family transcriptional regulator	sequence-independent DNA-binding and DNA-bending protein (Lrp family), facilitates the formation of higher order protein-DNA complexes
					BSU00540	fin
					BSU38620	aag	yxlJ		CGTTTTTTTTGATCTGCTTCGGGAATGGTACAATGT	3-methyladenine DNA glycosylase	hypoxanthine-DNA glycosylase, general stress protein, required for protection against paraquat stress
					BSU22150	ypvA			AGTTTTTTATTGTATTCATCAGCGGAAAATGATATTA	ATP-dependent helicase YpvA	similar to ATP-dependent helicase
		DNA replication		3	BSU25210	dnaG			GGGTTTTTGGCTGTGCCAAAAGGGAATAATGAAAAAC	DNA primase	DNA primase, part of the [SW|replisome]
					BSU12570	xtmA	ykxF		CCTGTTAACGGACAGAGAAAAGGAAATGTTTTTGCT	PBSX phage terminase small subunit	PBSX terminase (small subunit)
					BSU12580	xtmB	ykxG		CCTGTTAACGGACAGAGAAAAGGAAATGTTTTTGCT	PBSX phage terminase large subunit	PBSX terminase (large subunit)
		Genetics/ other/ based on similarity		3	BSU24290	yqiC			GGTTTTCTTTAGTTATGGTGCAGGAATGCTTAGGAGA	exodeoxyribonuclease 7 small subunit	similar to exodeoxyribonuclease VII (small subunit)
					BSU24300	yqiB			GGTTTTCTTTAGTTATGGTGCAGGAATGCTTAGGAGA	exodeoxyribonuclease 7 large subunit	similar to exodeoxyribonuclease VII (large subunit)
					BSU10030	hit	yhaE		CTGTTTTCTATTTTCTGCATTTCTGTGGTACGATGAA	protein hit	Hit-like protein involved in cell-cycle regulation
		Newly identified competence genes		2	BSU08510	yfhF			CGTTTTCTTTTATTACAATGAGGTAAAGTATATTTA	epimerase family protein	general stress protein, similar to nucleoside-diphosphate sugar epimerase
					BSU12880	ykcB			TGGCTTAAAACCCTTTGCAAATATGGGTGATTGGTAT	mannosyltransferase YkcB	unknown
	Protein synthesis, modification and degradation	Chaperones/ protein folding		1	BSU25460	dnaJ			TTTTTTCTTGCCCGGGATAAAAGGAATTGAAAAATCA	chaperone protein DnaJ	heat-shock protein (activation of [[protein|DnaK]])
		Protein modification	Protein kinases	4	BSU04720	rsbW			GGTTTAACGTCTGTCAGACGAGGGTATAAAGCAACTA	serine-protein kinase RsbW	anti-[SW|sigma factor] to [[protein|SigB]], protein serine kinase, phosphorylates [[protein|RsbV]]
					BSU00850	mcsB	yacI		GGTTTTGTGGACCGGGAAAATGGAAATAATGAAGGA	ATP:guanido phosphotransferase YacI	protein arginine kinase, tags proteins for degradation by [[protein|ClpC]]-[[protein|ClpP]], adaptor protein, modulator of [[protein|CtsR]]-dependent repression
					BSU02030	prkD	ybdM		CTTTTTTATTCTCCGTCTAGAAGGTAAACTATAGTCA	serine/threonine protein kinase	protein kinase D
					BSU04690	rsbT
			Protein phosphatases	6	BSU04740	rsbX			GGTTTAACGTCTGTCAGACGAGGGTATAAAGCAACTA	phosphoserine phosphatase RsbX	protein serine phosphatase, feedback PP2C, dephosphorylates RsbS and RsbR
					BSU12430	rapA	gsiAA	spo0L	CGGTTTTCACTAAAAGAAAGCACGGGTGTTTGAAAAA	response regulator aspartate phosphatase A	response regulator aspartate phosphatase, dephosphorylates Spo0F-P, control of the phosphorelay
					BSU34110	rsbP	yvfP		CACATGAGCACCTCCTGATCGTTTACATTGATTGTA	phosphoserine phosphatase RsbP	protein serine phosphatase, energy PP2C, dephosphorylates [[protein|RsbV]]
					BSU04700	rsbU
					BSU13640	spo0E
					BSU07880	yfkJ
		Protein secretion		1	BSU33630	secG	yvaL		CCTTTGACCTTTTCATATGAATAGGGTAACCAAGATA	protein-export membrane protein SecG	preprotein translocase subunit
		Proteolysis	Additional proteins involved in proteolysis	7	BSU34540	clpP	yvdN		GTTTGAACCCCTGTATTTTTGGGGAAAATGGGAAAAA	ATP-dependent Clp protease proteolytic subunit	ATP-dependent Clp protease proteolytic subunit (class III heat-shock protein)
					BSU00860	clpC	mecB		GGTTTTGTGGACCGGGAAAATGGAAATAATGAAGGA	negative regulator of genetic competenceClpC/MecB	AAA unfoldase, ATPase subunit of the [[protein|ClpC]]-[[protein|ClpP]] protease, directs proteins phosphorylated on arginine residues to [[protein|ClpP]]
					BSU00830	ctsR	yacG		GGTTTTGTGGACCGGGAAAATGGAAATAATGAAGGA	transcriptional regulator CtsR	transcription repressor of class III heat shock genes ([[gene|clpC]] operon, [[gene|clpE]], [[gene|clpP]])
					BSU28200	lonA	lon		CTTTTTCATATCAGAAAGAAAGGGTATACTACGAGGA	Lon protease 1	class III heat-shock ATP-dependent protease
					BSU13490	htpX	ykrL		TGTTTTATAATTTAAATATACGGGTTCTTTTGAACTT	protease HtpX	stress-responsive membrane protease
					BSU11130	ipi
					BSU27020	yraA
			Proteolysis during sporulation/ germination	2	BSU16799	ylzJ			TCTTTATTTTTTGTCCTTCAAGCCGGGATTGAATGAA	hypothetical protein	germination protein, required for TepA activity
					BSU16790	tepA	ymfB	ylxI	TCTTTATTTTTTGTCCTTCAAGCCGGGATTGAATGAA	translocation-enhancing protein TepA	orphan [[protein|ClpP]]-like [SW|germination] protease, contributes to SASP degradation
		Translation	Aminoacyl-tRNA synthetases	1	BSU00940	cysS	snpA		CTTTTTTTATTGGGTAGAGGAAATCAGATAGAGAAAC	cysteine--tRNA ligase	cysteine-tRNA synthetase
			Ribosomal proteins	3	BSU16620	ylxQ
					BSU00520	ctc			AGGTTTAAATCCTTATCGTTATGGGTATTGTTTGTAA	50S ribosomal protein L25/general stress	general stress protein, similar to ribosomal protein L25
					BSU30700	rpmEB	rpmE2	ytiA	AGGTTTACGATGTGAAACAGAGGGAAGGATATAAGAA	50S ribosomal protein L31 type	general stress protein, binds in the stationary phase to the ribosome, replaces RpmE under conditions of zinc limitation
			Ribosome assembly	2	BSU28190	ysxC	orfX		CTTTTTCATATCAGAAAGAAAGGGTATACTACGAGGA	GTP-binding protein EngB	assembly of the 50S subunit of the ribosome
					BSU25290	era
			rRNA modification and maturation	2	BSU25440	yqeU			TTTTTTCTTGCCCGGGATAAAAGGAATTGAAAAATCA	ribosomal RNA small methyltransferase E	unknown
					BSU00960	yacO			CTTTTTTTATTGGGTAGAGGAAATCAGATAGAGAAAC	23S rRNA(guanosine(2251)-2'-O)-methyltransferase RlmB	putative 23S rRNA methyltransferase
			Translation factors	7	BSU16630	infB
					BSU16650	rbfA
					BSU25450	yqeT			TTTTTTCTTGCCCGGGATAAAAGGAATTGAAAAATCA	ribosomal protein L11	similar to ribosomal protein L11 methyltransferase
					BSU33600	smpB
					BSU00530	spoVC
					BSU07690	yflG
					BSU16590	ylxS
			tRNA modification and maturation	2	BSU16030	trmD			CCTTTTTTTACACGCAAAAAAAGGGTAAACTGATAGAA	tRNA (guanine-N(1)-)-methyltransferase	tRNA methyltransferase, methylates G37 residue at the N1 position in a subset of tRNAs
					BSU25430	mtaB	yqeV		TTTTTTCTTGCCCGGGATAAAAGGAATTGAAAAATCA	threonylcarbamoyladenosine tRNAmethylthiotransferase MtaB	tRNA methylthiotransferase
	Regulation of gene expression	Sigma factors and their control	Control of sigma factors	9	BSU04710	rsbV			GGTTTAACGTCTGTCAGACGAGGGTATAAAGCAACTA	anti-sigma-B factor antagonist	antagonist of [[protein|RsbW]], anti-anti-[[protein|SigB]]
					BSU34100	rsbQ	yvfQ		CACATGAGCACCTCCTGATCGTTTACATTGATTGTA	sigma factor SigB regulation protein	alpha/beta hydrolase, required for RsbP activation
					BSU09510	yhdL			AACTTTAAACCTTTCTTATGCGTGTATAACATAGAG	anti-sigma-M factor YhdL	anti-[[protein|SigM]] protein
					BSU09500	yhdK			AACTTTAAACCTTTCTTATGCGTGTATAACATAGAG	anti-sigma-M factor YhdK	anti-[[protein|SigM]] protein
					BSU27750	bofC
					BSU04670	rsbR
					BSU24760	rsbRD
					BSU04680	rsbS
					BSU28830	ysdB
		Transcription factors and their control	Control of transcription factor (other than two-component system)	10	BSU00840	mcsA	yacH		GGTTTTGTGGACCGGGAAAATGGAAATAATGAAGGA	hypothetical protein	modulator of [[protein|CtsR]]-dependent repression, [[protein|McsA]] activates kinase activity of [[protein|McsB]]
					BSU38229	slrA			CTTTTATTGCCCGCATGTTGCAGGAAAACATTTTATA	transcriptional regulator SlrA	negative regulator of the [SW|fla-che operon], anti-repressor, antagonist [[protein SinR
					BSU12440	phrA	gsiAB		CGGTTTTCACTAAAAGAAAGCACGGGTGTTTGAAAAA	phosphatase RapA inhibitor	response regulator aspartate phosphatase ([[protein|RapA]]) inhibitor, control of the [SW|phosphorelay]
					BSU08899	ygzD			TGTTTATTTATTTTTCGTCAAGGGAATATAAAAATTT	XRE family transcriptional	similar to transcription regulator ([SW|Xre family])
					BSU05150	ydeC
					BSU25490	hrcA	yqxE	yqeS	CCGTTTATTTGACTCATCAAGGGAAATTATTAGGCA	heat-inducible transcription repressor HrcA	transcriptional repressor of class I heat-shock genes
					BSU33680	catR	yvaP		CCGATTTTCAATAGTCAAAAATGGGAACATCTCTCAAA	HTH-type transcriptional regulator	[SW|MarR family|MarR/DUF24 family] transcription repressor of the [[gene|catD]]-[[gene|catE]] operon
					BSU24020	bmrR
					BSU24770	mgsR
					BSU11500	spx
	RNA synthesis and degradation	RNases	Endoribonucleases	2	BSU00950	mrnC	yazC		CTTTTTTTATTGGGTAGAGGAAATCAGATAGAGAAAC	mini-ribonuclease 3	RNase Mini-III
					BSU00970	yacP	rae1		CTTTTTTTATTGGGTAGAGGAAATCAGATAGAGAAAC	hypothetical protein	[SW|ribosome]-associated Aâ€site endoribonuclease
			RNases/ Other	1	BSU16020	rimM	ylqE		CCTTTTTTTACACGCAAAAAAAGGGTAAACTGATAGAA	ribosome maturation factor	16S rRNA processing protein, RNase
		Transcription	Sigma factors	3	BSU04730	sigB	rpoF		GGTTTAACGTCTGTCAGACGAGGGTATAAAGCAACTA	RNA polymerase sigma-B	[SW|RNA polymerase] [SW|sigma factor] SigB
					BSU34200	sigL			TGTTTTAAATTCTCAATAAAATAAGGGACGGAAAAAA	RNA polymerase sigma-54 factor	[SW|sigma factor ]of the [SW|RNA polymerase], Sigma-54, Sigma L
					BSU09520	sigM	yhdM		AACTTTAAACCTTTCTTATGCGTGTATAACATAGAG	RNA polymerase sigma factor SigM	[SW|RNA polymerase] ECF-type [SW|sigma factor] SigM, required for adaptation to inhibitors of peptidoglycan synthesis
			Transcription elongation/ termination	2	BSU01010	nusG			CTTTTTTGCCCTCCTTGACACAGGAATTTCTCAATTA	transcription termination/antiterminationprotein NusG	transcription antitermination and pausing factor
					BSU16600	nusA
Cellular processes	Cell envelope and cell division	Cell division		2	BSU00880	disA	yacK		CGTTTATCTGAAGAACTCCTCAGAGGAAATATTCATA	DNA integrity scanning protein DisA	DNA integrity scanning protein, diadenylate cyclase, delays [SW|sporulation] in the case of chromosome damage, the DisA-dependent checkpoint arrests [SW|DNA replication] during <i>B. subtilis</i> spore outgrowth until the germinating spores genome is free of damage
					BSU29805	sftA	ytpS	cdtA	TCTTTTCTGGGCCGACCAGCAGTGGTATACTAAAAACC	DNA translocase SftA	DNA translocase, translocation of non-segregated chromosomes prior to septum closure
		Cell wall degradation/ turnover		1	BSU24190	yqiI			CTCGTTATCTTTCTAACAACAGGAAATGATCGGGTC	hypothetical protein	secreted N-acetylmuramoyl-L-alanine amidase
			Utilization of cell wall components	2	BSU01660	nagZ	yzbA	ybbD	CGGTTTTTTATTGACCTATGCATTCGGATATAAAGAT	lipoprotein	N-acetylglucosaminidase
					BSU01670	amiE	ybbE		CGGTTTTTTATTGACCTATGCATTCGGATATAAAGAT	hypothetical protein	N-acetylmuramyl-L-alanine amidase
		Cell wall synthesis	Penicillin-binding proteins	1	BSU18350	dacC	pbp		GGTGTTTTTTTATTTGATAGGGGAAAATATAAAATG	D-alanyl-D-alanine carboxypeptidase DacC	penicillin-binding protein 4A, D-alanyl-D-alanine carboxypeptidase
	Homeostasis	Acquisition of iron	Acquisition of iron / Other	2	BSU01640	btr	ybbB	yzbC	TACTTTTACACATAAGTAAGGGTTTTTTTCATGCTA	AraC family transcriptional regulator	transcriptional activator ([SW|AraC family]), (AraC family DNA-binding domain fused to protein FeuA
					BSU30650	dps
		Metal ion homeostasis (K, Na, Ca, Mg)		2	BSU15650	yloB			TTGGTTTTTTCCCTTGGCACGGATGTGGAAAATCACA	calcium-transporting ATPase	similar to ATP-driven Ca<sup>2+</sup> pump
		Trace metal homeostasis (Cu, Zn, Ni, Mn, Mo)			BSU19120	czrA	yozA		CCTTTTTTATTATGACATAAGAGGGTATATCAGACCAA	ArsR family transcriptional	transcriptional repressor ([SW|ArsR family]), [[gene|cadA]] and [[gene|czcD]]
	Transporters	ABC transporters		7	BSU30380	bceA	ytsC		CTTTTTTGTTCGCCGTATCGAAGGAAAAGCCCGGCAT	bacitracin export ATP-binding protein BceA	primary bacitracin resistance determinant, [SW|ABC transporter] (ATP-binding protein) for the export of bacitracin, plectasin, mersacidin and actagardine
					BSU30370	bceB	ytsD		CTTTTTTGTTCGCCGTATCGAAGGAAAAGCCCGGCAT	bacitracin export permease protein BceB	primary bacitracin resistance determinant, ABC transporter (permease) for the export of bacitracin, plectasin, mersacidin and actagardine, sensory component of the Bce regulatory & detoxification system
					BSU09900	yhaP	natB		GTCTTTCTTCATTTATATTCTAAAAAGGAAATCAAAA	hypothetical protein	similar to [SW|ABC transporter] (membrane protein)
					BSU09890	yhaQ			GTCTTTCTTCATTTATATTCTAAAAAGGAAATCAAAA	ABC transporter ATP-binding protein	similar to [SW|ABC transporter] (ATP-binding protein)
					BSU37230	ywjA
					BSU12240	yjkA			CGGTTTGTTCATTATAATAGCGGGGATGATGTTACAT	hypothetical protein	similar to amino acid ABC transporter (membrane protein)
					BSU12250	yjkB			CGGTTTGTTCATTATAATAGCGGGGATGATGTTACAT	ABC transporter ATP-binding protein	similar to amino acid [SW|ABC transporter ](ATP-binding protein)
		Transporters/ other	Amino acid transporters	3	BSU12860	steT	ykbA		TCGTTTATAGACCATTAAAACAGGTATTTCTACAGTT	serine/threonine exchanger SteT	serine/ threonine exchanger transporter
					BSU29600	braB			TTTTTTACTCCTTTATGAAAGCGGTACAAGGTATGAT	branched-chain amino acid transport systemcarrier	branched-chain amino acid transporter
					BSU06660	opuE
			Metal ion transporter	4	BSU33510	copZ	yvgY		TTTTTTATTGTAATACCCTACGGGGGTATGGTAGGAT	copper chaperone CopZ	copper transport protein, metallochaperone
					BSU33490	cadA	yvgW		TGTTTTTCATTGACACTTTCTTGGAAAACAACATATA	copper(I)-transporting ATPase	cadmium transporting ATPase, resistance to cadmium
					BSU07920	chaA
					BSU24740	corA
			Multidrug exporters/ based on homology	1	BSU18370	yoeA			ATGTTTAAAAACGATTTCAAATAAAGGAGTCCTTTAA	multidrug resistance protein	probable multidrug resistance protein
			Nucleotide/ nucleoside transporter	1	BSU36470	pucI	ywoE		TTGTTTAAGCTGTTCAAATACAAACGGGAAAATTGTA	allantoin permease	allantoin permease
			Other exporters	5	BSU24010	bmr
					BSU39810	csbC	yxcC		ATGTTTCAAATGAGATAGGAAATGGGTACTAATCTAT	metabolite transport protein CsbC	general stress protein, similar to sugar-H<sup>+</sup> symporter, required for protection against paraquat stress
					BSU32380	yunE			GTTTTTAAAATCTCATCAACGTGGTATCTTTTTTTA	hypothetical protein	unknown
					BSU07400	yfmO			TTGTTAAACGCTATTTTTGTAGCGTTTCTTTTAATGG	MFS transporter	similar to multidrug-efflux transporter
					BSU07750	yflA
			Uptake of compatible solutes	2	BSU30070	opuD	ytfQ		TGTTTTGTTTCACCTGATTGCGGGGTAATTTTAAGAG	glycine betaine transporter OpuD	glycine betaine and arsenobetaine transporter
					BSU12840	pit	ykaB		CCTGTTTTTTTTCGACAAAAGGCTATATAATAATTT	low-affinity inorganic phosphate transporter	low-affinity inorganic phosphate transporter, proton symporter
Metabolism	Additional metabolic pathways	Biosynthesis of cell wall components	Biosynthesis of lipoteichoic acid	2	BSU08600	csbB
					BSU08610	yfhO
			Biosynthesis of peptidoglycan	2	BSU15230	murB	ylxC		TATGTTATAGAGAAACTTAGACTGGGGGAAAAAAGAA	UDP-N-acetylenolpyruvoylglucosamine reductase	UDP-N-acetylenolpyruvoylglucosamine reductase
					BSU15220	murG			TATGTTATAGAGAAACTTAGACTGGGGGAAAAAAGAA	UDP-N-acetylglucosamine--N-acetylmuramyl transferase	N-acetylglucosamine transferase, conversion of lipid I to lipid II
			Biosynthesis of teichoic acid	2	BSU35680	ggaB			ATTTTTAAAAGTTTGCTTACAAGGGTTTTTAAAAAAA	minor teichoic acid biosynthesis protein	galactosamine-containing minor teichoic acid biosynthesis, membrane protein
					BSU35660	mnaA	yvyH		TGTTTTTACACATTTTTATGATATCGGATAAACCATT	UDP-N-acetylglucosamine 2-epimerase	UDP-N-acetylglucosamine 2-epimerase
		Biosynthesis of cofactors	Biosynthesis of menaquinone	2	BSU30780	menC
					BSU30790	menE
			Biosynthesis of NAD(P)	1	BSU03130	nadE
			Biosynthesis/ acquisition of biotin	5	BSU30220	bioF			ATTGTTAACCTTTGAATATAATTGGTTAACAATTTAG	8-amino-7-oxononanoate synthase	8-amino-7-oxononanoate synthase
					BSU30230	bioA			ATTGTTAACCTTTGAATATAATTGGTTAACAATTTAG	adenosylmethionine--8-amino-7-oxononanoateaminotransferase BioA	lysine-8-amino-7-oxononanoate aminotransferase
					BSU30200	bioB			ATTGTTAACCTTTGAATATAATTGGTTAACAATTTAG	biotin synthase	biotin synthase
					BSU30210	bioD			ATTGTTAACCTTTGAATATAATTGGTTAACAATTTAG	ATP-dependent dethiobiotin synthetase BioD	dethiobiotin synthase
					BSU30240	bioW			ATTGTTAACCTTTGAATATAATTGGTTAACAATTTAG	6-carboxyhexanoate--CoA ligase	pimeloyl-CoA synthase (6-carboxyhexanoate-CoA ligase)
			Biosynthesis/ acquisition of thiamine	1	BSU15350	ylmB			CGTTTCATCACATTTGAAACGGCTTTTTTGATTTTA	N-formyl-4-amino-5-aminomethyl-2-methylpyrimidine deformylase	N-formyl-4-amino-5-aminomethyl-2-methylpyrimidine deformylase, thiamine salvage pathway
		Miscellaneous metabolic pathways	Metabolism of polyamines	1	BSU14630	speA	cad		CGGTTGTCCAATCTTCATTCATCGGATATTGATACTC	arginine decarboxylase	arginine decarboxylase, required for [SW|biofilm formation]
		Phosphate metabolism		2	BSU29110	phoP
					BSU29100	phoR
	Amino acid/ nitrogen metabolism	Biosynthesis/ acquisition of amino acids	Biosynthesis/ acquisition of cysteine	1	BSU00930	cysE	cysA		CTTTTTTTATTGGGTAGAGGAAATCAGATAGAGAAAC	serine acetyltransferase	serine O-acetyltransferase
			Biosynthesis/ acquisition of glutamate/ glutamine/ ammonium assimilation	2	BSU02450	glnL	ycbB	yzgB	GCGTTAAACGCTTTCATAATAGCGGAAGGTATAATTA	transcriptional regulatory protein GlnL	two-component response regulator, regulation of the glsA-glnT operon
					BSU02440	glnK	ycbA	yzgA	GCGTTAAACGCTTTCATAATAGCGGAAGGTATAATTA	sensor histidine kinase	two-component sensor kinase, regulation of the [[gene|glsA]]-[[gene|glnT]] operon
			Biosynthesis/ acquisition of methionine/ S-adenosylmethionine	1	BSU30670	luxS
		Utilization of amino acids	Utilization of gamma-amino butyric acid	1	BSU03910	gabD
			Utilization of glutamine/ glutamate	1	BSU37790	rocG			ATGTTTTCAGTCTCTTTTTTTGTGGATTCAAAAGCTG	catabolic NAD-specific glutamate dehydrogenaseRocG	trigger enzyme, glutamate dehydrogenase and effector protein for [[protein|GltC]]
			Utilization of proteins	1	BSU15300	bpr	bpf		TTTTTATCATTTTCATATATATGGAAATTGAATGACA	bacillopeptidase F	bacillopeptidase F
	Carbon metabolism	Carbon core metabolism	Glycolysis	2	BSU29190	pfkA	pfk		CGGTTGAAGATCAATATATCGGGGTAAACTAAATAA	6-phosphofructokinase	phosphofructokinase, glycolytic enzyme
					BSU29180	pyk	pykA		CGGTTGAAGATCAATATATCGGGGTAAACTAAATAA	pyruvate kinase	pyruvate kinase, glycolytic enzyme
			Pentose phosphate pathway	1	BSU13010	ykgB
			TCA cycle	1	BSU29140	citZ	citA2		GTTTTTACAACACTCTTAAAGGGGAAATTTATTGAAA	citrate synthase 2	citrate synthase
		Utilization of specific carbon sources	Utilization of galactose	3	BSU18360	galM	yoxA		GGTGTTTTTTTATTTGATAGGGGAAAATATAAAATG	aldose 1-epimerase	aldose-1-epimerase
					BSU38190	galT	ipa-36d		CCGTTTTCTATGAAGAAATAAGGGGAATAAAAAATAAA	galactose-1-phosphate uridylyltransferase	galactose-1-phosphate uridylyltransferase
					BSU38200	galK	ipa-35d		CCGTTTTCTATGAAGAAATAAGGGGAATAAAAAATAAA	galactokinase	galactokinase
			Utilization of glucitol	1	BSU06150	gutB			GTGTTAAAAAGCAGATAAAATGGGGGCAGTAACAGAG	sorbitol dehydrogenase	D-sorbitol dehydrogenase
			Utilization of inositol	1	BSU33530	iolW
			Utilization of mannose	1	BSU35790	pmi	yvyI		GCGTTTGTAAGAGGGGCGCACCGGGAAAATGATGATCA	mannose-6-phosphate isomerase YvyI	mannose-6-phosphate isomerase
			Utilization of organic acids	4	BSU29710	acuC			ATGTTGAAAACGCTTTATAATTTGGTATTCTTAAAGA	acetoin utilization protein AcuC	protein deacetylase for the control of [[protein|AcsA]] activity
					BSU29690	acuA			ATGTTGAAAACGCTTTATAATTTGGTATTCTTAAAGA	acetoin utilization protein AcuA	protein acetylase for the control of [[protein|AcsA ]]activity
					BSU29220	ytsJ			GCGTTTATCTCTATTATGAAAGGCAAAAACAGACGAT	NAD-dependent malic enzyme 4	malic enzyme, forms a transhydrogenation cycle with [[protein|MalS ]]for balancing of NADPH
					BSU04440	dctB
			Utilization of other pentoses and hexoses	1	BSU04200	ydaE
	Electron transport and ATP synthesis	Electron transport/ other		5	BSU23040	fer	ypbA		ACGTTTAAAGTCATCATTAAGGGGGATGTTATGTAGA	ferredoxin	ferredoxin
					BSU02100	cypC
					BSU28500	trxA
					BSU12210	yjiB
					BSU12160	yjgC
	Lipid metabolism	Biosynthesis of lipids	Biosynthesis of fatty acids	4	BSU09530	yhdN			GGTTTAACATTTTTTCCAGAGGGGAAAAGATAGTGAA	general stress protein	general stress protein, broad specificity aldo-keto reductase that converts MG to acetol
					BSU29210	accD	yttI		GGGTTTAACATTATTTTTGAATGCGCTGTCAACCTTG	acetyl-CoA carboxylase carboxyltransferasesubunit beta	acetyl-CoA carboxylase (beta subunit)
					BSU29200	accA			GGGTTTAACATTATTTTTGAATGCGCTGTCAACCTTG	acetyl-CoA carboxylase carboxyltransferasesubunit alpha	acetyl-CoA carboxylase (alpha subunit)
					BSU09540	plsC	yhdO		GAGTTTATGGCCCCGCCGACCAGAGAGGAAATATAAC	1-acyl-sn-glycerol-3-phosphate acyltransferase	acyl-ACP:1-acylglycerolphosphate acyltransferase
			Biosynthesis of isoprenoids	4	BSU00900	ispD	yacM		CGGTTAAAACCTTATGAATACGGGTATATTAATGTT	2-D-methyl-D-erythritol 4-phosphatecytidylyltransferase	2-C-methyl-D-erythritol 4-phosphate cytidylyltransferase, third step in the MEP pathway of isoprenoid biosynthesis
					BSU00910	ispF	yacN		CGGTTAAAACCTTATGAATACGGGTATATTAATGTT	2-D-methyl-D-erythritol 2,4-cyclodiphosphatesynthase	2-C-methyl-D-erythrol-2,4-cyclodiphosphate synthase, 5th step in the MEP pathway of isoprenoid biosynthesis
					BSU24280	yqiD	ispA		GGTTTTCTTTAGTTATGGTGCAGGAATGCTTAGGAGA	farnesyl diphosphate synthase	geranyltransferase
					BSU10810	yisP
			Biosynthesis of phospholipids	2	BSU37240	ywiE
					BSU35670	gtaB			AGTTTTAATATTAAGGATAAAGCTTGTTTAAAAATGG	UTP--glucose-1-phosphate uridylyltransferase	UTP-glucose-1-phosphate uridylyltransferase, general stress protein
	Nucleotide metabolism	Biosynthesis/ acquisition of nucleotides	Biosynthesis/ acquisition of purine nucleotides	5	BSU33610	rnr	yvaJ		ACGTTTTTTTCTGATTAAACTGTGGAAAACTAAAATGA	ribonuclease R	RNase R, required for protection against paraquat stress
					BSU06510	purN			CCTTTCTCTTTCTGCCCTCGTTCGGGGAGATATTTTG	phosphoribosylglycinamide formyltransferase	phosphoribosylglycinamide formyltransferase, irreversible
					BSU06530	purD			CCTTTCTCTTTCTGCCCTCGTTCGGGGAGATATTTTG	phosphoribosylamine--glycine ligase	phosphoribosylglycinamide synthetase
					BSU06520	purH	purJ		CCTTTCTCTTTCTGCCCTCGTTCGGGGAGATATTTTG	bifunctional purine biosynthesis protein PurH	phosphoribosylaminoimidazole carboxamide formyltransferase
					BSU06500	purM			CCTTTCTCTTTCTGCCCTCGTTCGGGGAGATATTTTG	phosphoribosylformylglycinamidine cyclo-ligase	phosphoribosylaminoimidazole synthetase
			Purine salvage and interconversion	3	BSU27610	apt			ATTTTTCAGGTAATGAAATTGAAGCGGGAAATAAAAA	adenine phosphoribosyltransferase	adenine phosphoribosyltransferase, universally conserved protein
					BSU32130	guaC	yumD		ATGTTTGACATCCTAAATAAAACAGAGTACATTATAT	GMP reductase	GMP reductase
					BSU13170	guaD
		Metabolism of signalling nucleotides		3	BSU00870	radA	sms	yacJ	CGTTTATCTGAAGAACTCCTCAGAGGAAATATTCATA	DNA repair protein RadA	branch migration transferase, 6-O-methylguanine-DNA methyltransferase, negative effector of DisA activity, participates in the stabilization and/or processing of holliday junction intermediates
					BSU19430	cdaS	yojJ		CGGTTTCGTTTTTCTAAACATTTGGGCATAAATAAAA	hypothetical protein	sporulation-specific diadenylate cyclase, synthesis of c-di-AMP
					BSU25300	cdd
Groups of genes	Membrane proteins			16	BSU27630	yrvD			TGTTTAAAACCAGTCTTGATTGGGAAAGTTACCTCAA	hypothetical protein	unknown
					BSU08890	ygaO			TGTTTATTTATTTTTCGTCAAGGGAATATAAAAATTT	lipoprotein	unknown lipoprotein
					BSU08140	yfjD			AGTGTTTTTTCCCATAGAGCGGGAAATTTCTCATTT	lipoprotein	unknown
					BSU06220	ydjJ			TTGTTTCAGACTCAGGATAAAAGGAAATAGAGAAGAA	hypothetical protein	unknown
					BSU17550	ynaG			TTTTTTTAAAAACGATTTATCAGGAAAGGCAGAATTA	hypothetical protein	unknown
					BSU11040	yitM			TGTTTTTCCTTTTAACAAAAATGGAATTTCTCATACT	hypothetical protein	unknown
					BSU11070	yitP			TGTTTTTCCTTTTAACAAAAATGGAATTTCTCATACT	hypothetical protein	unknown
					BSU11055	yitO			TGTTTTTCCTTTTAACAAAAATGGAATTTCTCATACT	hypothetical protein	unknown
					BSU31510	yufK			TGTTTTAAGTCCTCCATAATAAATGAGGTAGATTATA	hypothetical protein	unknown
					BSU12890	ykcC			TGGCTTAAAACCCTTTGCAAATATGGGTGATTGGTAT	glycosyltransferase YkcC	similar to lipoteichoic acid glycosyltransferase
					BSU25720	yqeD			CTGGTTTTCAGTTGAACAGCTGAAATGGCACCAGTT	hypothetical protein	unknown
					BSU32120	yuzG			CTTTCTTTATGGCATGGACATGGGAAAGGAGCGAATA	hypothetical protein	unknown
					BSU06400	yebE
					BSU07670	yflI
					BSU37220	ywjB
					BSU40570	yybO
	Phosphoproteins	Phosphorylation on a Ser residue		1	BSU08150	yfjC			AGTGTTTTTTCCCATAGAGCGGGAAATTTCTCATTT	hypothetical protein	unknown
	Poorly characterized/ putative enzymes			5	BSU34640	yvdD			ATGTTTAACACGATATATAGATGCGGAGATGACAAGA	LOG family protein YvdD	putative lysine decarboxylase
					BSU00170	yaaI			GTTTTTTCATTGCCTAAAAAGGCTACATATTAACTA	isochorismatase	general stress protein, similar to isochorismatase
					BSU30690	ytiB
					BSU29420	ytkK
					BSU40040	yxaA
	Proteins of unknown function			48	BSU13169	ykzN			ATGTTTAAAAAGATCAGAAAGGGAAATATAACAACTA	hypothetical protein	unknown
					BSU29850	ytoQ			TCGTTTAACATCGTGTACATGAGGGTGAAATTTACAG	hypothetical protein	unknown
					BSU23900	yqjF			TCGTTTAAAAAGAAGGAAATCGGGAATACCTTTACTC	hypothetical protein	unknown
					BSU12270	yjlB			CTGTTTAATATAAAGGTAACGGCGAAAAAGAGTGAA	hypothetical protein	unknown
					BSU40529	yyzH			ATGTTTTGAAGTTTTTAAAAAGGGAAATTCACCTTAT	hypothetical protein	unknown
					BSU18690	yoaP			GGTTTTACAGTTAATTGGCAAAATGGAAAAGAAAAAG	N-acetyltransferase YoaP	unknown
					BSU23230	ypuF			CTTTTTTCCTTTTATCCCTTCTATGGTACACTAAAAG	hypothetical protein	unknown
					BSU18400	yoeD			GGTTTTTTAGCTTCCGCGTGAAAAGGGACACTTCCAG	hypothetical protein	unknown
					BSU14820	ylaL			CGTGTTTATCAGCTTTTGCCAAGGCGGGAATATAGCT	hypothetical protein	unknown
					BSU12850	ykaA			CCTGTTTTTTTTCGACAAAAGGCTATATAATAATTT	hypothetical protein	unknown
					BSU32390	yunF			GTTTTTAAAATCTCATCAACGTGGTATCTTTTTTTA	hypothetical protein	unknown
					BSU32370	yunD			GTTTTTAAAATCTCATCAACGTGGTATCTTTTTTTA	metallophosphoesterase	unknown
					BSU32400	yunG			GTTTTTAAAATCTCATCAACGTGGTATCTTTTTTTA	hypothetical protein	unknown
					BSU08160	yfjB			AGTGTTTTTTCCCATAGAGCGGGAAATTTCTCATTT	hypothetical protein	unknown
					BSU08170	yfjA			AGTGTTTTTTCCCATAGAGCGGGAAATTTCTCATTT	hypothetical protein	unknown
					BSU25230	yqxD	yqfM		GGGTTTTTGGCTGTGCCAAAAGGGAATAATGAAAAAC	hypothetical protein	unknown
					BSU23519	yqzK			GTTTATATAACTGGAACCATAGGGAAAGGATCGATTA	hypothetical protein	unknown
					BSU40700	yybB			CCGGTTTTACTTCAGAGGAAAAGGAAACCATTTCTGCA	hypothetical protein	unknown
					BSU29700	acuB			ATGTTGAAAACGCTTTATAATTTGGTATTCTTAAAGA	acetoin utilization protein AcuB	unknown
					BSU17540	ynaF			TTTTTTTAAAAACGATTTATCAGGAAAGGCAGAATTA	hypothetical protein	unknown
					BSU16010	ylqD			CCTTTTTTTACACGCAAAAAAAGGGTAAACTGATAGAA	hypothetical protein	unknown
					BSU24200	yqiH	yzpA		CTCGTTATCTTTCTAACAACAGGAAATGATCGGGTC	lipoprotein	extracellular lipoprotein
					BSU14640	yktA			CTTTTTTATGGCCGGGAATGTGGAATTGAACAGGCT	hypothetical protein	unknown
					BSU40980	yyaB			ATGTTTTTTTGACTTAAAAAAGGAATTTCTTAAAGA	hypothetical protein	unknown
					BSU36730	ywmD			CCGTTTTTCTGTCATAATCAAGGCGAAAAAAGAATGAA	hypothetical protein	unknown
					BSU08620	yfhP			CTGTTTTTTGTTGTACACTAAGGGCACAGTACGATAA	hypothetical protein	unknown
					BSU25700	yqeF			TGTTTTTCAGATTGGAAAGAAGGGAATTTTAAAAAAT	lipoprotein	unknown
					BSU18390	yoeC			AGGTTTTTTGATGATTAGTAGGGGGATAAGTATCCAA	integrase/recombinase YoeC	similar to phage integrase
					BSU17500	ynaB			GGGTTTCCTTATGGCTCAACAGATAGGGTAGTAATTA	hypothetical protein	unknown
					BSU37610	ywzC			TTTTTTGAAACGTGATTTTAGGTTATTCACATAGAT	hypothetical protein	unknown
					BSU34810	yvcD			GCTTTTGTTTGTTGAAAAAGGGGAAATTACCGGTCG	TPR repeat-containing protein YvcD	unknown
					BSU38030	ywdA	ipa-51d		TGTTTCTCGACGCGTCATCTGTGGAAATCTTTATCAA	hypothetical protein	unknown
					BSU12030	yjdF			TGTTACACTCTTTTCTGTATATGGTAAAGAATGAAAA	hypothetical protein	unknown
					BSU32719	yuzK	[[bsrI]]		GTTTTTGCGGCATCCAACGCAGCACTGGTACAATAAA	hypothetical protein	unknown
					BSU26920	yraJ			TATGTTCTATCGTTTCTTAAAATGAAGGAATTGAAGA	hypothetical protein	unknown
					BSU04039	yczO
					BSU04180	ydaC
					BSU40210	yydC
					BSU40259	yyzG
					BSU05140	ydzE
					BSU06410	yebG
					BSU14670	yktC
					BSU14680	ykzC
					BSU16610	ylxR
					BSU17250	ymaE
					BSU23340	ypuB
					BSU31279	yuzH
					BSU35980	ywsA
	Pseudogenes			3	BSU23329	ypuC/1
					BSU23330	ypuC/2
					BSU35699	yvzE
Prophages and mobile genetic elements	Mobile genetic elements	ICEBs1		1	BSU04990	yddJ			CAGGTTAAGGGAAATGGATAAAAGGTGGAAAAGATCA	hypothetical protein	unknown
	Prophages	PBSX prophage		11	BSU12500	xkdA	ykxA		GTGTTTATTTTTTAAAGAAAAGGGAAAGATTTCTACA	phage-like element PBSX XkdA	PBSX prophage
					BSU12630	xkdI			CCTGTTAACGGACAGAGAAAAGGAAATGTTTTTGCT	phage-like element PBSX protein XkdI	PBSX prophage
					BSU12620	xkdH			CCTGTTAACGGACAGAGAAAAGGAAATGTTTTTGCT	phage-like element PBSX protein XkdH	PBSX prophage
					BSU12619	ykzL			CCTGTTAACGGACAGAGAAAAGGAAATGTTTTTGCT	hypothetical protein	unknown PBSX prophage protein
					BSU12660	xkdM			CCTGTTAACGGACAGAGAAAAGGAAATGTTTTTGCT	phage-like element PBSX protein XkdM	PBSX prophage, similar to R-Type bacteriocin tube protein
					BSU12640	xkdJ			CCTGTTAACGGACAGAGAAAAGGAAATGTTTTTGCT	phage-like element PBSX protein XkdJ	PBSX prophage
					BSU12650	xkdK			CCTGTTAACGGACAGAGAAAAGGAAATGTTTTTGCT	phage-like element PBSX protein XkdK	PBSX prophage
					BSU12649	ykzM			CCTGTTAACGGACAGAGAAAAGGAAATGTTTTTGCT	hypothetical protein	unknown PBSX prophage protein
					BSU12600	xkdF			CCTGTTAACGGACAGAGAAAAGGAAATGTTTTTGCT	phage-like element PBSX protein XkdF	PBSX prophage
					BSU12610	xkdG			CCTGTTAACGGACAGAGAAAAGGAAATGTTTTTGCT	phage-like element PBSX protein XkdG	PBSX prophage
					BSU12590	xkdE			CCTGTTAACGGACAGAGAAAAGGAAATGTTTTTGCT	phage-like element PBSX protein XkdE	PBSX prophage
		Skin element		1	BSU25910	yqxH	yqdD		ACGTTTGCCACTAGCACAAAAGGAAAATCAGAAGCTT	hypothetical protein	holin, skin element
		SP-beta prophage		1	BSU21090	yonH			GGTGTTTTGAACCCTTTAAAATCACTGGTATATTTTT	hypothetical protein	unknown
			Sum total	398

## Sheet: TabS3
Supplementary Table S3: Strains and plasmids constructed in this study
Bacillus subtilis	Genotype	References
168	TrpC2	Kunst et al., 1997; Zeigler et al., 2008; Barbe et al., 2009
BY47	168 ΔsigB	This study
BY62	168 trpC2 amyE:: PylaL-lacZ aphA	This study
BY63	168 trpC2 amyE:: PykaA-lacZ aphA	This study
BY64	168 trpC2 amyE:: PygaO-lacZ aphA	This study
BY65	168 trpC2 amyE:: PywzA-lacZ spc	This study
BY66	168 trpC2 amyE:: PyaaI-lacZ spc	This study
BY67	168 trpC2 amyE:: PrsbV-lacZ spc	This study
BY69	168 trpC2 amyE:: PytoQ-lacZ aphA	This study
BY70	168 trpC2 amyE:: PpucI-lacZ aphA	This study
BY71	168 trpC2 amyE:: PgtaB-lacZ aphA	This study
BY72	168 ΔsigB amyE:: PrsbV-lacZ spc	This study
BY82	168 ΔsigB amyE:: PylaL-lacZ aph	This study
BY83	168 ΔsigB amyE:: PykaA-lacZ aph	This study
BY84	168 ΔsigB amyE:: PygaO-lacZ aph	This study
BY85	168 ΔsigB amyE:: PywzA-lacZ spc	This study
BY86	168 ΔsigB amyE:: PyaaI-lacZ spc	This study
BY89	168 ΔsigB amyE:: PytoQ-lacZ aphA	This study
BY90	168 ΔsigB amyE:: PpucI-lacZ aphA	This study
BY91	168 ΔsigB amyE:: PgtaB-lacZ aphA	This study
Escherichia coli	Genotype	References
TOP10	F- mcrA Δ(mrr-hsdRMS-mcrBC) φ80lacZΔM15 ΔlacX74 nupG recA1 araD139 Δ(ara-leu)7697 galE15 galK16 rpsL(StrR) endA1 λ-	Commercially available from Invitrogen
Plasmid	Construction and description	References
pDR244	Cre- recombinase plasmid with spectinomycin antibiotic cassette	Koo et al., 2017
pNZ5319	Cre-lox plasmid with chloramphenicol and erythromycin antibiotic cassettes	Lambert et al., 2006
pAC7	Translational fusion to lacZ aph, ingetration at the amyE locus	Weinrauch et al. 1991
pDG1728	Transriptional fusion to lacZ spc ingetration at the amyE locus	Guérout-Fleury et al., 1996
pBP638	PytoQ-lacZ-PAC7	Rosenberg et al., 2017
pNW2205	PrsbV-lacZ-pDG1728	Constructed by Manisha Pandey, courtesy Dr. N. Stanley Wall, University Dundee, UK
pCY22	PyaaI-pDG1728	This study
pCY23	PywzA-pDG1728	This study
pCY26	PpucI-lacZ-PAC7	This study
pCY27	PgtaB-lacZ-PAC7	This study
pCY31	PylaL- lacZ-PAC7	This study
pCY32	PykaA- lacZ-PAC7	This study
pCY33	PygaO- lacZ-PAC7	This study

## Sheet: TabS4
Supplementary Table S4: Oligonucleotides used in this study
Oligonucleotides	Description	Sequence 5' to 3'
CY51	pNZ5319 cat gene check reverse	TAGGATCCAAGTACAGTCGG
CY316	sigB left flank FWD	TTCTTGGAGCGTCCTGATCTG
CY317	sigB left flank REV cat overhang	TTTAAACGTGCTCCAGTGGCGATCAACTCGCTCCCCATTTAAATA
CY318	pNZ5319 cat check FWD overhang	AATGGGGAGCGAGTTGATCGCCACTGGAGCACGTTTAAAC
CY319	pNZ5319 cat check REV overhang	TTTTCTTCAACCTGGATCATCGTCTTCTCGTAGCGATCGG
CY320	sigB right flank FWD cat overhang	CCGATCGCTACGAGAAGACGATGATCCAGGTTGAAGAAAACGAG
CY321	sigB right flank REV	TGCTTCAGCGCCTTCTAATACA
CY322	sigB genomic DNA check FWD	AGGACTCGTTCTCGGCATCT
CY323	sigB genomic DNA check REV	TCTGGATATGCGTCTCTCGGA
CY414	PrsbV-pNW2205 check forward	CAATTCGATCAGCATCTGGAAAAGG
CY415	PrsbV-pNW2205 check reverse	TCAAATTTTCCTTCAAATCACTAGTTGC
CY328	PywzA EcoRI overhang	TAAGCAGAATTCCCTCGTCTAGCATCTTTTCACAC
CY329	PywzA BamHI overhang	CCGCCGGATCCCTCATCATGCAACACATCCTAT
CY334	PyaaI EcoRI overhang	TATCGAGGATCCAATCGACAGTCTCCTTTCCGT
CY335	PyaaI BamHI overhang	TCTGTGAATTCGCACGCGCTATAATTTCACCA
CY384	amyE genomic integration check FWD	CTGGCTTACAGAAGAGCGGT
CY385	amyE genomic integration check REV	CCCGCTCCGATTAAAGCTACT
CY414	PrsbV-pNW2205 check FWD	CAATTCGATCAGCATCTGGAAAAGG
CY415	PrsbV-pNW2205 check REV	TCAAATTTTCCTTCAAATCACTAGTTGC
CY419	PpucI BamHI overhang	TTTGGATCCATAGCCGGCTCCCCTTTCC
CY420	PpucI EcoRI overhang	TTTGAATTCAAGAAAGAGACGGGCTCTGAG
CY421	PgtaB EcoRI overhang	TTTGAATTCGGTCCCGAAAACGGTCATCA
CY422	PgtaB BamHI overhang	TTTGGATCCATTTAAAAGGCACCTTCCTTATGATCGAAAAA
CY423	PylaL BamHI overhang	AAAGGATCCATGATATGACCCCCTTCTCTCAAAAT
CY424	PylaL EcoRI overhang	AAAGAATTCGCAAGGGAAAGGACTTTCGATATACT
CY425	PykaA BamHI overhang	AAAGGATCCATTAAAAACCCTCCATAGTTTGAATGAAC
CY426	PykaA EcoRI overhang	AAAGAATTCTGAAACAGAAGATAAAAGTTGACAGGAAA
CY427	PygaO BamHI overhang	TTTGGATCCATGACGTCTGTCCCCTTCAC
CY428	PygaO EcoRI overhang	AAAGAATTCTTGGAAGGCTGAGGTTTTACCA

## Sheet: TabS5
Supplementary Table S5: Presence and absence of B. subtilis 168 SigB regulon genes described to date October 2020 in other Bacillales
Gene_Operon	Anoxybacillus_flavithermus_B4168	Anoxybacillus_flavithermus_DSM_2641T	Anoxybacillus_flavithermus_TNO_09_006	Anoxybacillus_flavithermus_TNO_09_014_AF14_	Anoxybacillus_flavithermus_TNO_09_016_AF16_	Anoxybacillus_flavithermus_WK1	Bacillus_amyloliquefaciens_B4140	Bacillus_amyloliquefaciens_B425	Bacillus_amyloliquefaciens_DSM_7	Bacillus_amyloliquefaciens_LL3	Bacillus_cereus_03BB102_1_	Bacillus_cereus_03BB108_03BB108	Bacillus_cereus_AH187	Bacillus_cereus_AH820	Bacillus_cereus_ATCC10987	Bacillus_cereus_ATCC14579	Bacillus_cereus_B4077	Bacillus_cereus_B4078	Bacillus_cereus_B4079	Bacillus_cereus_B4080	Bacillus_cereus_B4081	Bacillus_cereus_B4082	Bacillus_cereus_B4083	Bacillus_cereus_B4084	Bacillus_cereus_B4085	Bacillus_cereus_B4086	Bacillus_cereus_B4087	Bacillus_cereus_B4088	Bacillus_cereus_B4116	Bacillus_cereus_B4118	Bacillus_cereus_B4120	Bacillus_cereus_B4147	Bacillus_cereus_B4153	Bacillus_cereus_B4155	Bacillus_cereus_B4158	Bacillus_cereus_B4264	Bacillus_cereus_biovar_anthracis_str_CI_biovar_anthracis_str_CI	Bacillus_cereus_E33L_1_	Bacillus_cereus_F837_76	Bacillus_cereus_FRI_35	Bacillus_cereus_G9842	Bacillus_cereus_NC7401	Bacillus_cereus_Q1	Bacillus_coagulans_B4096	Bacillus_coagulans_B4098	Bacillus_coagulans_B4099	Bacillus_coagulans_B4100	Bacillus_coagulans_DSM_1__ATCC_7050_ATCC_7050	Bacillus_licheniformis_B4089
clpP~OG239	1	1	1	1	1	1	1	1	1	1	1	1	2	2	1	1	1	1	1	1	1	1	1	1	1	1	1	1	1	1	1	1	0	1	1	1	1	1	1	1	1	2	1	1	1	1	1	1	0
phoP~OG308	1	1	1	1	1	1	1	1	1	1	1	1	1	1	1	1	1	1	1	1	1	1	1	1	1	1	1	1	1	1	1	1	1	1	1	1	1	1	1	1	1	1	1	1	1	1	1	1	1
ydaD~OG3434	0	0	0	0	0	0	1	1	1	1	0	0	0	0	0	0	0	0	0	0	0	0	0	0	0	0	0	0	0	0	0	0	0	0	0	0	0	0	0	0	0	0	0	1	0	0	1	0	1
spx~ydaP~OG2472	0	0	0	0	0	0	1	1	1	1	0	0	1	0	1	1	1	1	1	0	1	0	1	1	1	1	0	1	1	1	0	1	1	1	1	1	0	1	0	1	0	1	1	1	1	1	1	1	1
yczO~OG6752	0	0	0	0	0	0	0	0	0	0	0	0	0	0	0	0	0	0	0	0	0	0	0	0	0	0	0	0	0	0	0	0	0	0	0	0	0	0	0	0	0	0	0	0	0	0	0	0	0
yfkR~OG9601	0	0	0	0	0	0	0	0	0	0	0	0	0	0	0	0	0	0	0	0	0	0	0	0	0	0	0	0	0	0	0	0	0	0	0	0	0	0	0	0	0	0	0	0	0	0	0	0	0
yuzH~OG5121	0	0	0	0	0	0	1	1	1	1	0	0	0	0	0	0	0	0	0	0	0	0	0	0	0	0	0	0	0	0	0	0	0	0	0	0	0	0	0	0	0	0	0	0	0	0	0	0	0
yxjI~OG5122	0	0	0	0	0	0	1	1	1	1	0	0	0	0	0	0	0	0	0	0	0	0	0	0	0	0	0	0	0	0	0	0	0	0	0	0	0	0	0	0	0	0	0	0	0	0	0	0	0
yceH~OG2253	0	0	0	0	0	0	1	1	1	1	1	1	1	1	1	1	1	1	1	1	1	1	1	1	1	1	1	1	1	1	1	1	1	1	1	1	1	1	1	1	1	1	1	0	0	0	0	0	1
yfkJ~OG1280	1	1	1	1	1	1	1	1	1	1	1	1	1	1	1	1	1	1	1	1	1	1	1	1	1	1	1	1	1	1	1	1	1	1	1	1	1	1	1	1	1	1	1	0	0	0	0	0	1
ycbP~OG3667	0	0	0	0	0	0	1	1	1	0	0	0	0	0	0	0	0	0	0	0	0	0	0	0	0	0	0	0	0	0	0	0	0	0	0	0	0	0	0	0	0	0	0	1	1	1	1	1	0
fin~OG1139	1	1	1	1	1	1	1	1	1	1	1	1	1	1	1	1	1	1	1	1	1	1	1	1	1	1	1	1	1	1	1	1	1	1	1	1	1	1	1	1	1	1	1	1	1	1	1	1	1
opuE~OG21	1	1	1	1	1	0	2	2	2	2	2	2	2	2	2	2	2	2	2	2	2	2	1	2	2	2	2	2	2	2	2	2	2	2	1	2	2	2	2	2	2	2	2	1	1	1	1	1	1
ytiB~OG1734	1	0	0	0	0	0	1	1	1	1	1	1	1	1	1	1	3	1	1	2	1	1	2	1	1	1	1	1	1	2	1	2	1	1	1	1	1	1	1	1	2	1	1	1	1	1	1	1	1
plsC~OG1739	0	1	0	0	0	1	1	1	1	1	1	1	1	1	1	1	1	1	1	1	1	1	1	1	1	1	1	1	1	1	1	1	1	1	1	1	1	1	1	1	1	1	1	1	1	1	1	1	1
csbA~OG1890	1	1	1	1	1	1	1	1	1	1	0	0	0	0	0	0	0	0	0	0	0	0	0	0	0	0	0	0	0	0	0	0	0	0	0	0	0	0	0	0	0	0	0	1	1	1	1	1	0
ytaB~OG2354	0	0	0	0	0	0	1	1	1	1	1	1	1	1	1	1	0	1	1	1	1	1	0	1	1	1	1	1	1	1	1	1	1	1	1	1	1	0	1	1	1	1	1	0	0	0	0	0	1
corA~OG2352	0	0	0	0	0	0	1	1	1	1	1	1	1	1	1	1	0	1	0	1	1	1	0	1	1	1	1	1	1	1	1	1	1	1	1	1	1	1	1	1	1	1	1	1	1	1	1	1	0
ydaJ~OG2350	0	0	0	0	0	0	1	1	1	1	1	1	1	1	1	1	1	1	1	1	1	1	1	1	1	1	1	1	1	1	1	1	1	1	1	1	1	1	1	1	1	1	1	0	0	0	0	0	0
csbD~OG2351	0	0	0	0	0	0	1	1	1	1	1	1	1	1	1	1	1	1	1	1	1	1	1	1	1	1	1	1	1	1	1	1	1	1	1	1	1	1	1	1	1	1	1	0	0	0	0	0	0
bmr~OG102	0	1	1	1	1	1	2	2	2	2	1	2	1	1	1	1	1	1	1	1	1	1	1	1	1	1	2	2	1	1	1	1	1	1	1	1	1	1	1	1	1	1	1	0	0	0	0	0	1
yfkQ~OG106	1	0	0	0	0	1	2	2	2	2	1	1	2	1	0	1	1	2	1	2	2	1	1	1	2	2	1	1	2	2	2	1	2	1	1	1	0	2	1	1	1	2	2	1	1	1	1	1	1
bmrR~OG5971	0	0	0	0	0	0	0	0	0	0	0	0	0	0	0	0	0	0	0	0	0	0	0	0	0	0	0	0	0	0	0	0	0	0	0	0	0	0	0	0	0	0	0	0	0	0	0	0	0
ytxH~OG2745	0	0	0	0	0	0	1	1	1	1	0	0	0	0	0	0	0	0	0	0	0	0	0	0	0	0	0	0	0	0	0	0	0	0	0	0	0	0	0	0	0	0	0	1	1	1	1	1	1
yybO~OG3903	0	0	0	0	0	0	0	0	0	0	0	0	0	0	0	0	0	0	0	0	0	0	0	0	0	0	0	0	0	0	0	0	0	0	0	0	0	0	0	0	0	0	0	0	0	0	0	0	1
yhxD~OG5033	0	0	0	0	0	0	1	1	1	1	0	0	0	0	0	0	0	0	0	0	0	0	0	0	0	0	0	0	0	0	0	0	0	0	0	0	0	0	0	0	0	0	0	0	0	0	0	0	0
mcsB~OG726	1	1	1	1	1	1	1	1	1	1	1	1	1	1	1	1	1	1	1	1	1	1	1	1	1	1	1	1	1	1	1	1	1	1	1	1	1	1	1	1	1	1	1	1	1	1	1	1	1
yoxB~OG7295	0	0	0	0	0	0	1	1	1	1	0	0	0	0	0	0	0	0	0	0	0	0	0	0	0	0	0	0	0	0	0	0	0	0	0	0	0	0	0	0	0	0	0	0	0	0	0	0	0
yfhM~OG4359	0	0	0	0	0	0	1	1	1	2	0	0	0	0	0	0	0	0	0	0	0	0	0	0	0	0	0	0	0	0	0	0	0	0	0	0	0	0	0	0	0	0	0	0	0	0	0	0	0
ywtG~OG3233	0	0	0	0	0	0	1	1	1	1	0	0	0	0	0	0	0	0	0	0	0	0	0	0	0	0	0	0	0	0	0	0	0	0	0	0	0	0	0	0	0	0	0	1	0	1	1	0	0
yvgO~OG3585	0	0	0	0	0	0	1	1	1	1	0	0	0	0	0	0	0	0	0	1	0	0	0	0	0	0	0	0	0	0	0	0	0	0	0	0	0	0	0	0	0	0	0	0	0	0	0	0	2
ywlB~OG3581	0	0	0	0	0	0	1	1	1	1	0	0	0	0	0	0	0	0	0	0	0	0	0	0	0	0	0	0	0	0	0	0	0	0	0	0	0	0	0	0	0	0	0	0	0	0	0	0	0
yhcM~OG3582	0	0	0	0	0	0	1	1	1	1	0	0	0	0	0	0	0	0	0	0	0	0	0	0	0	0	0	0	0	0	0	0	0	0	0	0	0	0	0	0	0	0	0	0	0	0	0	0	1
yxaA~OG200	2	1	0	1	0	1	1	1	1	1	1	1	1	1	1	1	1	1	1	1	1	1	1	1	1	1	1	1	1	1	1	1	1	1	1	1	1	1	1	1	1	1	1	1	1	1	1	1	1
era~OG207	1	1	1	1	1	1	1	1	1	1	1	1	1	1	1	1	1	1	1	1	1	1	1	1	1	1	1	1	1	1	1	1	1	1	1	1	1	1	1	1	1	1	1	1	1	1	1	1	2
yfkT~OG9304	0	0	0	0	0	0	0	0	0	0	0	0	0	0	0	0	0	0	0	0	0	0	0	0	0	0	0	0	0	0	0	0	0	0	0	0	0	0	0	0	0	0	0	0	0	0	0	0	0
yflD~OG7470	0	0	0	0	0	0	0	0	0	0	0	0	0	0	0	0	0	0	0	0	0	0	0	0	0	0	0	0	0	0	0	0	0	0	0	0	0	0	0	0	0	0	0	0	0	0	0	0	0
yxjJ~OG7472	0	0	0	0	0	0	0	0	0	0	0	0	0	0	0	0	0	0	0	0	0	0	0	0	0	0	0	0	0	0	0	0	0	0	0	0	0	0	0	0	0	0	0	0	0	0	0	0	0
ydaS~OG2442	0	0	0	0	0	0	0	0	0	0	1	1	1	1	1	1	1	1	1	1	1	1	1	1	1	1	1	1	1	1	1	1	1	1	1	1	1	1	1	1	1	1	1	0	0	0	0	0	1
ydaM~OG1964	1	0	0	0	0	0	1	1	1	1	1	1	1	1	1	1	1	1	1	1	1	1	1	1	1	1	1	1	1	1	1	1	0	1	0	1	1	1	1	1	1	1	1	0	0	0	0	1	0
yaaI~OG2268	0	0	0	0	0	0	1	1	1	1	1	1	1	1	1	1	1	1	1	1	1	1	1	1	1	1	1	1	1	1	1	1	1	1	1	1	1	1	1	1	1	1	1	0	0	0	0	0	1
aag~OG2264	0	0	0	0	0	0	1	1	1	1	1	1	1	1	1	1	1	1	1	1	1	1	1	1	1	1	1	1	1	1	1	1	1	1	1	1	1	1	1	1	1	1	1	1	1	1	1	1	0
galM~OG3935	0	0	0	0	0	0	1	1	1	1	0	0	0	0	0	0	0	0	0	0	0	0	0	0	0	0	0	0	0	0	0	0	0	0	0	0	0	0	0	0	0	0	0	0	0	0	0	0	1
katX~OG71	1	0	0	0	0	0	2	1	2	2	1	1	2	2	0	1	1	2	1	1	1	2	1	1	1	2	2	1	1	1	1	2	2	1	1	1	2	2	1	1	1	2	2	1	1	1	1	1	0
dps~OG70	1	1	1	1	1	1	1	1	1	1	2	2	2	2	2	2	2	2	2	2	2	2	2	2	2	2	2	2	2	2	2	2	2	2	2	2	2	2	2	2	2	2	2	1	1	1	1	1	1
sodA~OG282	1	1	1	1	1	1	1	1	1	1	1	1	1	1	1	1	1	1	1	1	1	1	1	1	1	1	1	1	1	1	1	1	1	1	1	1	1	1	1	1	1	1	1	1	1	1	1	1	1
yqjL~OG2737	0	0	0	0	0	0	1	1	1	1	0	0	1	1	1	0	2	0	1	0	0	1	1	0	1	1	0	1	1	0	1	1	0	0	0	0	0	1	0	0	0	1	0	0	0	0	0	0	1
rnr~OG328	1	1	1	1	1	1	1	1	1	1	1	1	1	1	1	1	1	1	1	1	1	1	1	1	1	1	1	1	1	1	1	1	1	1	1	1	1	1	0	1	1	1	1	1	1	1	1	1	1
ylxR~mhqO~OG1556	0	0	0	0	0	0	2	1	2	1	1	1	1	1	1	1	1	1	1	1	1	1	1	1	1	1	1	1	1	1	1	1	1	1	1	1	1	2	1	1	1	1	1	0	0	0	0	0	1
ykuT~OG1559	1	1	1	1	1	1	1	1	1	1	1	1	1	1	1	1	1	1	1	1	1	1	1	1	1	1	1	1	1	1	1	1	1	1	1	1	1	1	1	1	1	1	1	1	1	1	1	1	0
yocB~OG6201	0	0	0	0	0	0	1	1	1	1	0	0	0	0	0	0	0	0	0	0	0	0	0	0	0	0	0	0	0	0	0	0	0	0	0	0	0	0	0	0	0	0	0	0	0	0	0	0	0
ykzC~OG4197	0	0	0	0	0	0	0	1	1	1	0	0	0	0	0	0	0	0	0	0	0	0	0	0	0	0	0	0	0	0	0	0	0	0	0	0	0	0	0	0	0	0	0	0	0	0	0	0	1
ylxS~OG595	1	1	1	1	1	1	1	1	1	1	1	1	1	1	1	1	1	1	1	1	1	1	1	1	1	1	1	1	1	1	1	1	1	1	1	1	1	1	1	1	1	1	1	1	1	1	1	1	1
secG~OG255	1	1	1	1	1	1	1	1	1	1	1	1	1	1	1	1	1	1	1	1	1	1	1	1	1	1	1	1	1	1	1	1	1	1	1	1	1	1	1	1	1	1	1	1	1	1	1	1	1
ylxQ~menC~OG196	1	1	1	1	1	1	1	1	1	1	1	1	1	1	1	0	1	1	1	1	1	1	1	1	1	1	1	1	1	1	1	1	1	1	1	1	1	1	1	1	1	1	1	1	1	1	1	2	1
dacC~OG3141	0	0	0	0	0	0	1	1	1	1	0	0	0	0	0	0	0	0	0	0	0	0	0	0	0	0	0	0	0	0	0	0	0	0	0	0	0	0	0	0	0	0	0	1	1	1	1	1	1
ykgB~OG1790	0	0	0	0	0	0	1	1	1	1	1	1	1	1	1	1	1	1	1	1	1	1	2	1	1	1	1	1	1	1	1	1	1	1	1	1	1	1	1	1	1	1	1	1	1	1	1	1	0
ydbD~OG5482	0	0	0	0	0	0	1	1	1	1	0	0	0	0	0	0	0	0	0	0	0	0	0	0	0	0	0	0	0	0	0	0	0	0	0	0	0	0	0	0	0	0	0	0	0	0	0	0	0
csbX~OG2915	0	0	0	0	0	0	1	1	1	1	1	1	0	1	0	0	1	0	0	0	0	1	1	0	0	0	0	0	0	0	0	0	0	0	0	0	1	2	1	1	0	0	0	0	0	0	0	0	0
ycdF~OG3455	0	0	0	0	0	0	1	1	1	1	0	0	0	0	0	0	0	0	0	0	0	0	0	0	0	0	0	0	0	0	0	0	0	0	0	0	0	0	0	0	0	0	0	0	0	0	0	0	1
csbB~OG2818	0	0	0	0	0	0	1	1	1	1	0	0	0	0	0	1	0	0	0	0	1	0	0	1	0	0	0	0	0	1	1	0	0	1	1	1	0	0	0	0	1	0	0	0	0	0	0	0	1
yfkH~spoVC~OG358	1	1	1	1	1	1	1	1	1	1	1	1	1	1	1	1	1	1	1	1	1	1	1	1	1	1	1	1	1	1	1	1	1	1	1	1	1	1	1	1	1	1	1	1	1	1	1	1	1
ywjA~OG1939	0	0	0	0	0	0	1	1	1	1	1	1	1	1	1	1	1	1	1	1	1	1	1	1	1	1	1	1	1	1	1	1	1	1	1	1	1	1	1	1	1	1	1	1	0	0	1	1	0
ydaC~OG5767	0	0	0	0	0	0	0	0	0	0	0	0	0	0	0	0	0	0	0	0	0	0	0	0	0	0	0	0	0	0	0	0	0	0	0	0	0	0	0	0	0	0	0	0	0	0	0	0	0
mcsA~OG628	1	1	1	1	1	1	1	1	1	1	1	1	1	1	1	1	1	1	1	1	1	1	1	1	1	1	1	1	1	1	1	1	1	1	1	1	1	1	1	1	1	1	1	1	1	1	1	1	1
hpf~OG621	1	1	1	1	1	1	1	1	1	1	1	1	1	1	1	1	1	1	1	1	1	1	1	1	1	1	1	1	1	1	1	1	1	1	1	1	1	1	1	1	1	1	1	1	1	1	1	1	0
yktC~OG625	1	1	1	1	1	1	1	1	1	1	1	1	1	1	1	1	1	1	1	1	1	1	1	1	1	1	1	1	1	1	1	1	1	1	1	1	1	1	1	1	1	1	0	1	1	1	1	1	1
yjgB~OG4626	0	0	0	0	0	0	1	1	1	1	0	0	0	0	0	0	0	0	0	0	0	0	0	0	0	0	0	0	0	0	0	0	0	0	0	0	0	0	0	0	0	0	0	0	0	0	0	0	0
yugU~OG2516	1	1	1	1	1	1	1	0	0	0	0	0	0	0	0	0	0	0	0	0	0	0	0	0	0	0	0	0	0	0	0	0	0	0	0	0	0	0	0	0	0	0	0	1	0	0	0	0	1
yebG~OG1715	0	0	0	0	0	0	1	1	1	1	1	1	1	1	1	1	1	1	1	1	1	1	1	1	1	1	1	1	1	1	1	1	1	1	1	1	1	1	1	1	1	1	1	1	1	1	1	1	0
yitT~OG1871	0	1	1	1	1	1	1	1	1	1	1	1	1	1	1	1	1	1	1	1	1	1	1	1	1	1	1	1	1	1	1	1	1	1	1	1	1	1	1	1	1	1	1	0	0	0	0	0	1
yflA~OG2371	0	0	0	0	0	0	0	0	0	0	1	1	1	1	1	1	1	1	1	1	1	1	1	1	1	1	1	1	1	1	1	1	1	1	1	1	1	1	1	1	1	1	1	0	0	0	0	0	1
yjiB~OG2372	0	0	0	0	0	0	1	1	1	1	2	1	1	1	2	0	0	1	1	3	1	1	0	1	1	1	1	1	1	1	0	0	1	0	0	1	2	2	0	2	1	1	0	0	0	0	0	0	0
opuD~OG120	1	0	0	1	0	1	1	1	1	1	2	2	2	2	2	2	2	2	2	2	2	2	1	2	2	2	2	2	2	2	2	2	2	2	2	2	2	3	2	2	2	2	2	0	0	0	0	0	1
chaA~OG1529	1	1	1	0	1	1	1	1	1	1	1	1	1	1	1	1	1	1	1	1	1	1	1	1	1	1	1	1	1	1	1	1	1	1	1	1	1	1	1	1	1	1	1	1	1	1	1	1	1
yisP~OG3963	0	1	0	0	0	1	1	1	1	1	0	0	0	0	0	0	0	0	0	0	0	0	0	0	0	0	0	0	0	0	0	0	0	0	0	0	0	0	0	0	0	0	0	0	0	0	0	0	0
ykzI~OG1482	1	1	1	1	1	1	1	1	1	1	1	1	1	1	1	1	1	1	1	1	1	1	1	1	1	1	1	1	1	1	1	1	1	1	1	1	1	1	1	1	1	1	1	1	1	1	1	1	1
ytkC~OG1481	2	0	0	2	1	0	1	1	2	1	0	2	0	0	1	1	0	2	0	2	0	1	1	1	1	1	0	0	1	0	1	1	2	0	5	0	1	0	1	0	1	0	0	0	0	0	0	0	1
gspA~OG3885	0	0	0	0	0	0	1	1	1	1	0	0	0	0	0	0	0	0	0	0	0	0	0	0	0	0	0	0	0	0	0	0	0	0	0	0	0	0	0	0	0	0	0	0	0	0	0	0	0
ctsR~OG757	1	1	1	1	1	1	1	1	1	1	1	1	1	1	1	1	1	1	1	1	1	1	1	1	1	1	1	1	1	1	1	1	1	1	1	1	1	1	1	1	1	1	1	1	1	1	1	1	1
yvbG~OG3483	0	0	0	0	0	0	1	1	1	1	0	0	0	0	0	0	0	0	0	0	0	0	0	0	0	0	0	0	0	0	0	0	0	0	0	0	0	0	0	0	0	0	0	1	1	1	1	1	1
ylxP~OG937	1	1	1	1	1	1	1	1	1	1	1	1	1	1	1	1	1	1	1	1	1	1	1	1	1	1	1	1	1	1	1	1	1	1	1	1	1	1	1	1	1	1	1	1	1	1	1	1	1
yfhF~OG1398	1	1	1	1	1	1	1	1	1	1	1	1	1	1	1	1	1	1	1	1	1	1	1	1	1	1	1	1	1	1	1	1	1	1	1	1	1	1	1	1	1	1	1	0	1	1	0	1	1
yqhQ~OG1405	1	1	1	1	1	1	1	1	1	1	1	1	1	1	1	1	1	1	1	1	1	1	1	1	1	1	1	1	1	1	1	1	1	1	1	1	1	1	1	1	1	1	1	1	1	1	1	1	1
yydC~OG11150	0	0	0	0	0	0	0	0	0	0	0	0	0	0	1	0	0	0	0	0	0	0	0	0	0	0	0	0	0	0	0	0	1	0	0	0	0	0	0	0	0	0	0	0	0	0	0	0	0
luxS~ytxG~yxaB~OG7414	0	0	0	0	0	0	0	0	0	0	0	0	0	0	0	0	0	0	0	0	0	0	0	0	0	0	0	0	0	0	0	0	0	0	0	0	0	0	0	0	0	0	0	1	0	1	1	0	0
dctB~OG2468	1	0	0	0	0	0	1	0	0	1	0	0	0	0	0	0	0	0	0	0	0	0	0	0	0	0	0	0	0	0	0	0	0	0	0	0	0	0	0	0	0	0	0	0	0	0	0	0	1
cypC~OG4447	0	0	0	0	0	0	1	0	0	1	0	0	0	0	0	0	0	0	0	0	0	0	0	0	0	0	1	0	0	0	0	0	0	0	0	0	0	0	0	0	0	0	0	0	0	1	0	1	0
ywsA~OG2845	0	0	0	0	0	0	0	0	0	0	1	1	1	1	1	1	1	1	1	1	1	1	1	1	1	1	1	1	1	1	1	1	1	1	1	1	1	1	1	1	1	1	1	0	0	0	0	0	0
yceF~OG2240	0	0	0	0	0	0	1	1	1	1	1	1	1	1	1	1	1	1	1	1	1	1	1	1	1	1	1	1	1	1	1	1	1	1	1	1	1	1	1	1	1	1	1	0	0	0	0	0	1
yhdF~OG51	1	0	0	0	0	0	2	2	2	2	1	1	1	1	1	1	1	1	1	1	1	1	1	1	1	2	2	1	1	1	1	1	1	1	1	1	1	1	1	1	1	1	1	2	2	2	2	2	2
rpmEB~OG53	1	1	1	1	1	1	2	2	2	2	1	1	1	1	1	1	1	1	1	1	1	1	1	1	1	1	1	1	1	1	1	1	1	1	1	1	1	1	1	1	1	1	1	1	1	1	1	1	1
yhdN~OG5963	0	0	0	0	0	0	0	0	0	0	0	0	0	0	0	0	0	0	0	0	0	0	0	0	0	0	0	0	0	0	0	0	0	0	0	0	0	0	0	0	0	0	0	0	1	0	0	0	0
yjiC~OG3996	0	0	0	0	0	0	1	1	1	1	0	0	0	0	0	0	0	0	0	0	0	0	0	0	0	0	0	0	0	0	0	0	0	0	0	0	0	0	0	0	0	0	0	0	0	0	0	0	1
phoR~OG309	1	1	1	1	1	1	1	1	1	1	1	1	1	1	1	1	1	1	1	1	1	1	1	1	1	1	1	1	1	1	1	1	1	1	1	1	1	1	1	1	1	1	1	1	1	1	1	1	1
ydaE~OG3994	0	0	0	0	0	0	1	1	1	1	0	0	0	0	0	0	0	0	0	0	0	0	0	0	0	0	0	0	0	0	0	0	0	0	0	0	0	0	0	0	0	0	0	0	0	0	0	0	1
ipi~OG3369	0	0	0	0	0	0	1	1	1	1	0	0	0	0	0	0	0	0	0	0	0	0	0	0	0	0	0	0	0	0	0	0	0	0	0	0	0	0	0	0	0	0	0	0	0	0	0	0	1
ydaT~OG3094	0	0	0	0	0	0	1	1	1	1	0	0	0	0	0	0	0	0	0	0	0	0	0	0	0	0	0	0	0	0	0	0	0	0	0	0	0	0	0	0	0	0	0	0	0	0	0	0	1
yfkM~OG1825	0	0	0	0	0	0	1	1	1	1	1	1	1	1	1	1	1	1	1	1	1	1	0	1	1	1	1	1	1	1	1	1	1	1	1	1	1	1	1	1	1	1	1	1	1	1	1	1	1
yflT~OG2328	0	0	0	0	0	0	1	1	1	1	1	1	1	1	1	1	1	1	0	1	1	1	1	1	1	1	1	1	1	1	1	1	1	1	1	1	1	1	1	1	1	1	1	0	0	0	0	0	1
yraA~OG6679	0	0	0	0	0	0	0	0	0	0	0	0	0	0	0	0	0	0	0	0	0	0	0	0	0	0	0	0	0	0	0	0	0	0	0	0	0	0	0	0	0	0	0	0	0	0	0	0	0
guaD~OG3876	0	0	0	0	0	0	0	0	0	0	0	0	0	0	0	0	0	0	0	0	0	0	0	0	0	0	0	0	0	0	0	0	0	0	0	0	0	1	0	0	0	0	0	0	0	0	0	0	1
ykgA~OG3126	0	0	0	0	0	0	1	1	1	1	0	0	0	0	0	0	0	0	0	0	0	0	1	0	0	0	0	0	0	0	0	0	0	0	0	0	0	0	0	0	0	0	0	0	0	0	0	0	1
yxkO~OG2433	1	1	0	1	0	0	1	1	0	1	0	0	0	0	0	0	0	0	0	0	0	0	0	0	0	0	0	0	0	0	0	0	0	0	0	0	0	0	0	0	0	0	0	1	0	0	1	0	0
katE~OG2506	0	0	0	0	0	0	1	1	1	1	1	1	0	1	0	1	2	0	0	1	0	1	1	1	0	1	1	1	0	1	1	1	0	1	1	1	1	1	1	1	2	0	1	0	0	1	2	0	0
yebE~OG1959	0	0	0	0	0	0	1	1	1	1	1	1	1	1	1	1	1	1	1	1	1	1	1	1	1	1	1	1	1	1	1	1	1	1	1	1	1	1	1	1	1	1	1	1	1	1	1	1	0
yfkD~OG1177	1	1	1	1	1	1	1	1	1	1	1	1	1	1	1	1	1	1	1	1	1	1	1	1	1	1	1	1	1	1	1	1	1	1	1	1	1	1	1	1	1	1	1	1	1	1	1	1	1
ywiE~OG68	1	1	1	1	1	1	2	2	2	2	1	1	1	1	1	1	1	1	1	1	1	1	1	1	1	1	1	1	1	1	1	1	1	1	1	1	1	1	1	1	1	1	1	1	1	1	1	1	0
cdd~OG66	1	1	1	1	1	1	1	1	1	1	2	2	2	2	2	2	2	2	1	2	2	2	2	2	2	2	2	2	2	2	2	2	2	2	2	2	2	2	2	2	2	2	2	1	1	1	1	1	2
ctc~OG1779	1	1	1	1	1	1	1	1	1	1	0	0	0	0	0	0	0	0	0	0	0	0	0	0	0	0	0	0	0	0	0	0	0	0	0	0	0	0	0	0	0	0	0	1	1	1	1	1	1
yxbG~OG3040	0	0	0	0	0	0	1	1	1	1	0	0	0	0	0	0	0	0	0	0	0	0	0	0	0	0	0	1	0	0	0	0	0	0	0	0	0	0	0	0	0	0	0	2	1	1	2	1	0
yxnA~OG5931	0	0	0	0	0	0	0	0	0	0	0	0	0	0	0	1	0	0	0	0	0	0	0	0	0	0	0	0	0	0	0	0	0	0	0	0	0	0	0	0	0	0	0	1	1	1	1	0	0
yerD~OG2706	0	0	0	0	0	0	1	1	1	1	1	1	1	1	1	1	1	1	1	1	1	1	1	1	1	1	1	1	1	1	1	1	1	1	1	1	0	1	1	1	1	1	1	0	0	0	0	0	0
ydaK~OG4413	0	0	0	0	0	0	1	1	1	1	0	0	0	0	0	0	0	0	0	0	0	0	0	0	0	0	0	0	0	0	0	0	0	0	0	0	0	0	0	0	0	0	0	0	0	0	0	0	0
iolW~OG2194	0	0	0	0	0	0	1	1	1	1	1	1	1	1	1	1	1	1	1	1	1	1	1	1	1	1	1	1	1	1	1	1	1	1	1	1	1	1	1	1	1	1	1	0	0	0	0	0	1
yceC~OG2312	0	0	0	0	0	0	1	1	1	1	1	1	1	1	1	1	1	1	1	1	1	1	1	1	1	1	1	1	1	1	1	1	1	1	1	1	1	1	1	1	1	1	1	0	0	0	0	0	1
yaaH~OG1542	1	0	0	0	0	0	1	1	1	1	1	1	0	1	1	1	1	1	1	1	1	1	1	1	0	1	1	1	0	1	1	1	1	1	1	1	1	1	1	1	1	1	1	1	1	0	1	0	1
ywsB~OG5870	0	0	0	0	0	0	1	1	1	1	0	0	0	0	0	0	0	0	0	0	0	0	0	0	0	0	0	0	0	0	0	0	0	0	0	0	0	0	0	0	0	0	0	0	0	0	0	0	0
yflH~OG5875	0	0	0	0	0	0	1	1	1	1	0	0	0	0	0	0	0	0	0	0	0	0	0	0	0	0	0	0	0	0	0	0	0	0	0	0	0	0	0	0	0	0	0	0	0	0	0	0	0
yoxC~OG5878	0	0	0	0	0	0	1	1	1	1	0	0	0	0	0	0	0	0	0	0	0	0	0	0	0	0	0	0	0	0	0	0	0	0	0	0	0	0	0	0	0	0	0	0	0	0	0	0	0
ybyB~OG3333	0	0	0	0	0	0	1	1	1	1	0	0	0	0	0	0	0	0	0	0	0	0	0	0	0	0	0	0	0	0	0	0	0	0	0	0	0	0	0	0	0	0	0	0	0	0	0	0	1
ygxB~OG6001	0	0	0	0	0	0	1	1	1	1	0	0	0	0	0	0	0	0	0	0	0	0	0	0	0	0	0	0	0	0	0	0	0	0	0	0	0	0	0	0	0	0	0	0	0	0	0	0	0
yvgN~OG247	1	1	1	1	1	1	1	1	1	1	1	1	1	1	1	1	1	1	1	1	1	1	1	1	1	1	1	1	1	1	1	1	1	1	1	1	1	1	1	1	1	1	1	1	1	1	1	1	1
infB~OG768	1	1	1	1	1	1	1	1	1	1	1	1	1	0	1	1	1	1	1	1	1	1	1	1	1	1	1	1	1	1	1	1	1	1	1	1	1	1	1	1	1	1	1	1	1	1	1	1	1
ycdG~OG4	4	4	3	3	3	4	3	3	3	3	3	3	3	3	3	3	3	3	3	3	3	3	3	3	3	3	3	3	3	3	3	3	3	3	3	3	3	3	3	3	3	3	3	2	2	2	2	2	2
clpC~OG7	3	3	3	3	3	3	2	2	2	2	2	2	2	2	2	2	2	2	2	2	2	2	2	2	2	2	2	3	2	2	2	2	2	2	2	2	2	2	2	2	2	2	2	3	3	3	3	3	3
yqhB~OG2	2	2	1	1	1	2	4	4	4	4	4	4	4	4	3	4	4	4	4	4	4	4	5	4	4	4	4	4	4	4	4	4	4	4	4	4	4	4	4	4	4	4	4	2	2	2	2	2	3
ypuB~OG13129	0	0	0	0	0	0	0	0	0	0	0	0	0	0	0	0	0	0	0	0	0	0	0	0	0	0	0	0	0	0	0	0	0	0	0	0	0	0	0	0	0	0	0	0	0	0	0	0	0
ykzN~OG13122	0	0	0	0	0	0	0	0	0	0	0	0	0	0	0	0	0	0	0	0	0	0	0	0	0	0	0	0	0	0	0	0	0	0	0	0	0	0	0	0	0	0	0	0	0	0	0	0	0
smpB~OG243	1	1	1	1	1	1	1	1	1	1	1	1	1	1	1	1	1	1	1	1	1	1	1	1	1	1	1	1	1	1	1	1	1	1	1	1	1	1	1	1	1	1	1	1	1	1	1	1	1
ydaG~OG2094	0	0	0	0	0	0	1	1	1	1	1	1	1	1	1	1	1	1	1	1	1	1	1	1	1	1	1	1	1	1	1	1	1	1	1	1	1	1	1	1	1	1	1	0	0	0	0	0	1
gabD~OG1469	1	0	0	0	0	1	1	1	1	1	1	1	1	1	1	1	1	1	1	1	1	1	1	1	1	1	1	1	1	1	1	1	1	1	1	1	1	1	1	1	1	1	1	2	1	1	1	1	1
yfhD~OG2146	1	1	1	0	1	1	1	1	1	1	0	0	0	0	0	0	0	0	0	0	0	0	0	0	0	0	0	0	0	0	0	0	0	0	0	0	0	0	0	0	0	0	0	1	1	1	1	1	1
aldY~OG2145	2	0	0	0	0	0	1	1	1	1	0	0	0	0	0	0	0	0	0	0	0	0	0	0	0	0	0	0	0	0	0	0	0	0	0	0	0	0	0	0	0	0	0	0	0	0	0	0	0
yfkI~OG3425	0	0	0	0	0	0	1	1	1	1	0	0	0	0	0	0	0	0	0	0	0	0	0	0	0	0	0	0	0	0	0	0	0	0	0	0	0	0	0	0	0	0	0	0	0	0	0	0	1
rbfA~ydaF~OG1591	1	0	0	0	0	0	1	1	1	1	1	1	1	1	1	1	1	1	2	1	1	1	1	1	1	1	1	1	1	1	1	1	1	1	1	1	1	1	1	1	1	1	1	0	0	0	0	0	1
rsbRD~OG3389	0	0	0	0	0	0	1	1	1	1	0	0	0	0	0	0	0	0	0	0	0	0	0	0	0	0	0	0	0	0	0	0	0	0	0	0	0	0	0	0	0	0	0	0	0	0	0	0	1
yocK~OG3656	0	0	0	0	0	0	1	1	1	1	0	0	0	0	0	0	0	0	0	0	0	0	0	0	0	0	0	0	0	0	0	0	0	0	0	0	0	0	0	0	0	0	0	0	0	0	0	0	2
ywjC~OG3657	0	0	0	0	0	0	1	1	1	1	0	0	0	0	0	0	0	0	0	0	0	0	0	0	0	0	0	0	0	0	0	0	0	0	0	0	0	0	0	0	0	0	0	0	0	0	0	0	0
mhqP~OG2347	1	1	1	1	1	1	1	1	1	1	1	1	1	1	1	1	1	1	1	1	1	1	1	1	1	1	1	1	1	1	1	1	1	1	1	1	1	1	1	1	1	1	1	0	0	0	0	0	0
yfkS~OG9698	0	0	0	0	0	0	0	0	0	0	0	0	0	0	0	0	0	0	0	0	0	0	0	0	0	0	0	0	0	0	0	0	0	0	0	0	0	0	0	0	0	0	0	0	0	0	0	0	0
ispD~OG1060	1	1	1	1	1	1	1	1	1	1	1	1	1	1	1	1	1	1	1	1	1	1	1	1	1	1	1	1	1	1	1	1	1	1	1	1	1	1	1	1	1	1	1	1	1	1	1	1	1
yfhO~OG2773	0	0	0	0	0	0	1	1	1	1	0	0	0	0	0	1	0	0	0	0	1	0	0	1	0	0	0	0	0	1	1	1	0	1	1	1	0	0	0	0	1	0	0	0	0	0	0	0	1
ispF~OG1009	1	1	1	1	1	1	1	1	1	1	1	1	1	1	1	1	1	1	1	1	1	1	1	1	1	1	1	1	1	1	1	1	1	1	1	1	1	1	1	1	1	1	1	1	1	1	1	1	1
yyzG~OG6939	0	0	0	0	0	0	0	0	0	0	0	0	0	0	0	0	0	0	0	0	0	0	0	0	0	0	0	0	0	0	0	0	0	0	0	0	0	0	0	0	0	0	0	0	0	0	0	0	0
csbC~OG5796	0	0	0	0	0	0	1	1	1	1	0	0	0	0	0	0	0	0	0	0	0	0	0	0	0	0	0	0	0	0	0	0	0	0	0	0	0	0	0	0	0	0	0	0	0	0	0	0	0
nadE~OG713	1	1	1	1	1	1	1	1	1	1	1	1	1	1	1	1	1	1	1	1	1	1	1	1	1	1	1	1	1	1	1	1	1	1	1	1	1	1	1	1	1	1	1	1	1	1	1	1	1
radA~OG712	1	1	1	1	1	1	1	1	1	1	1	1	1	1	1	1	1	1	1	1	1	1	1	1	1	1	1	1	1	1	1	1	1	1	1	1	1	1	1	1	1	1	1	1	1	1	1	1	1
ypuD~OG3513	0	0	0	0	0	0	1	1	1	1	0	0	0	0	0	0	0	0	0	0	0	0	0	0	0	0	0	0	0	0	0	0	0	0	0	0	0	0	0	0	0	0	0	0	0	0	0	0	1
yjbC~OG3519	0	0	0	0	0	0	1	1	1	1	0	0	0	0	0	0	0	0	0	0	0	0	0	0	0	0	0	0	0	0	0	0	0	0	0	0	0	0	0	0	0	0	0	0	0	0	0	0	1
yjgD~OG4050	0	0	0	0	0	0	1	1	1	1	0	0	0	0	0	0	0	0	0	0	0	0	0	0	0	0	0	0	0	0	0	0	0	0	0	0	0	0	0	0	0	0	0	0	0	0	0	0	1
ydhK~OG3104	0	0	0	0	0	0	1	1	1	1	0	0	0	0	0	0	0	0	0	0	0	0	0	0	0	0	0	0	0	0	0	0	0	0	0	0	0	0	0	0	0	0	0	0	1	0	0	1	0
yvrE~OG2951	0	0	0	0	0	0	1	1	1	1	1	1	1	0	1	1	1	1	1	1	1	1	0	1	1	1	0	1	1	1	1	1	1	1	1	1	1	1	0	1	1	1	1	0	0	0	0	0	0
yfhL~OG2952	0	0	0	0	0	0	1	1	0	1	1	1	1	1	1	1	0	1	1	1	1	0	1	1	1	1	1	0	1	1	1	0	1	1	1	1	1	1	1	1	1	1	1	0	0	0	0	0	0
nusA~ywjB~OG2457	0	0	0	0	0	0	1	1	1	1	1	1	1	1	1	1	1	1	1	1	1	1	1	1	1	1	1	1	1	1	1	1	1	1	1	1	1	1	1	1	1	1	1	0	0	0	0	0	0
yyzH~OG6788	0	0	0	0	0	0	0	0	0	0	0	0	0	0	0	0	0	0	0	0	0	0	0	0	0	0	0	0	0	0	0	0	0	0	0	0	0	0	0	0	0	0	0	0	0	0	0	0	0
yacL~OG963	1	1	1	1	1	1	1	1	1	1	1	1	0	0	1	1	1	1	1	1	1	1	1	1	1	1	1	1	1	1	1	1	1	1	1	1	1	1	1	1	1	1	1	1	1	1	1	1	1
yflG~OG1977	0	0	0	0	0	0	1	1	1	1	1	1	1	1	1	1	1	1	1	1	1	1	1	1	1	1	1	1	1	1	1	1	1	1	1	1	1	1	1	1	1	1	1	1	1	1	1	1	1
yceG~OG2279	0	0	0	0	0	0	1	1	1	1	1	1	1	1	1	1	1	1	1	1	1	1	1	1	1	1	1	1	1	1	1	1	1	1	1	1	1	1	1	1	1	1	1	0	0	0	0	0	1
yceD~OG2278	0	0	0	0	0	0	1	1	1	1	1	1	1	1	1	1	1	1	1	1	1	1	1	1	1	1	1	1	1	1	1	1	1	1	1	1	1	1	1	1	1	1	1	0	0	0	0	0	1
disA~OG2274	0	0	0	0	0	0	1	1	1	1	1	1	1	1	1	1	1	1	1	1	1	1	1	1	1	1	1	1	1	1	1	1	1	1	1	1	1	1	1	1	1	1	1	0	0	0	0	0	1
yceE~OG2276	0	0	0	0	0	0	1	1	1	1	1	1	1	1	1	1	1	1	1	1	1	1	1	1	1	1	1	1	1	1	1	1	1	1	1	1	1	1	1	1	1	1	1	0	0	0	0	0	1
ymzB~OG5728	0	0	0	0	0	0	1	1	1	1	0	0	0	0	0	0	0	0	0	0	0	0	0	0	0	0	0	0	0	0	0	0	0	0	0	0	0	0	0	0	0	0	0	0	0	0	0	0	0
yjgC~OG48	1	0	0	0	0	0	2	2	2	2	2	2	2	2	2	2	2	2	2	2	2	2	2	2	2	2	2	2	2	2	2	2	2	2	2	2	2	2	2	2	2	2	2	2	2	2	2	2	3
gtaB~OG49	1	1	1	1	1	1	1	1	1	1	2	2	2	1	2	2	2	2	2	2	2	2	2	2	2	2	2	2	2	2	2	1	2	2	2	1	1	1	2	2	2	2	2	1	2	2	2	2	0
ydaN~OG5496	0	0	0	0	0	0	1	1	1	1	0	0	0	0	0	0	0	0	0	0	0	0	0	0	0	0	0	0	0	0	0	0	0	0	0	0	0	0	0	0	0	0	0	0	0	0	0	0	0
yxzF~OG7121	0	0	0	0	0	0	0	0	0	0	0	0	0	0	0	0	0	0	0	0	0	0	0	0	0	0	0	0	0	0	0	0	0	0	0	0	0	0	0	0	0	0	0	0	0	0	0	0	0
ydaL~OG2555	0	0	0	0	0	0	1	1	1	1	1	1	1	1	1	1	1	1	1	1	1	1	1	1	1	1	1	1	1	1	1	1	1	1	1	1	1	1	1	1	1	1	1	0	0	0	0	0	0
yycD~OG4641	0	0	0	0	0	0	1	1	1	1	0	0	0	0	0	0	0	0	0	0	0	0	0	0	0	0	0	0	0	0	0	0	0	0	0	0	0	0	0	0	0	0	0	0	0	0	0	0	1
ytkL~OG508	1	1	1	1	1	1	1	1	1	1	1	1	1	1	1	1	1	1	1	1	1	1	1	1	1	1	1	1	1	1	1	1	1	1	1	1	1	1	1	1	1	1	1	1	1	1	1	1	1
yjzE~OG3521	0	0	0	0	0	0	1	1	1	1	0	0	0	0	0	0	0	0	0	0	0	0	0	0	0	0	0	0	0	0	0	0	0	0	0	0	0	0	0	0	0	0	0	0	0	0	0	0	1
yvaK~OG263	1	1	1	1	1	1	1	1	1	1	1	1	1	1	1	1	1	1	1	1	1	1	1	1	1	1	1	1	1	1	1	1	1	1	1	1	1	1	1	1	1	1	1	1	1	1	1	1	1
spo0E~OG2426	1	0	0	0	0	0	1	1	1	1	0	0	0	0	0	0	0	0	0	0	0	0	0	0	0	0	0	0	0	0	0	0	0	0	0	0	0	0	0	0	0	0	0	0	0	0	0	0	2
ywmE~OG6747	0	0	0	0	0	0	0	0	0	0	0	0	0	0	0	0	0	0	0	0	0	0	0	0	0	0	0	0	0	0	0	0	0	0	0	0	0	0	0	0	0	0	0	0	0	0	0	0	0
yflB~OG1441	1	0	0	0	0	0	1	1	1	1	1	1	1	1	1	1	1	1	1	1	1	1	1	1	1	1	1	1	1	1	1	1	1	1	1	1	1	1	1	1	1	1	1	1	1	1	1	1	1
ytkK~OG1446	1	0	1	1	1	1	1	1	1	1	1	1	1	1	1	1	1	1	1	1	1	1	1	1	1	1	1	1	1	1	1	1	1	1	1	1	1	1	1	1	1	1	1	0	0	0	0	0	1
ysdB~OG3155	0	0	0	0	0	0	1	1	1	1	0	0	0	0	0	0	0	0	0	0	0	0	0	0	0	0	0	0	0	0	0	0	0	0	0	0	0	0	0	0	0	0	0	0	0	0	0	0	1
ywzA~OG2209	0	0	0	0	0	0	1	1	1	1	1	1	1	1	1	1	1	1	1	1	1	1	1	1	1	1	1	1	1	1	1	1	1	1	1	1	1	1	1	1	1	1	1	0	0	1	0	0	1
ydzE~OG1760	1	1	0	0	0	1	1	1	1	0	1	1	1	1	1	1	1	1	1	1	1	1	1	1	1	1	1	1	1	1	1	1	1	1	1	1	1	2	1	2	1	1	2	1	1	0	1	1	0
ohrB~OG3055	0	0	0	0	0	0	1	2	1	2	0	0	0	0	0	0	0	0	0	0	0	0	0	0	0	0	0	0	0	0	0	0	0	0	0	0	0	0	0	0	0	0	0	0	0	0	0	0	1
ymaE~OG2710	0	0	0	0	0	0	0	0	0	0	1	1	1	1	1	1	1	1	1	0	1	1	1	1	1	1	1	1	1	1	1	1	1	1	1	1	1	1	1	1	1	1	1	0	0	0	0	0	1
menE~trxA~OG341	1	1	1	1	1	1	1	1	1	1	1	1	1	1	1	1	1	1	1	1	1	1	1	1	1	1	1	1	1	1	1	1	1	1	1	1	1	1	1	1	1	1	1	1	1	1	1	1	1
yoaA~OG2970	0	0	0	0	0	0	0	0	0	0	1	1	1	1	1	1	1	1	1	1	1	1	1	1	1	1	1	1	1	1	1	1	1	1	1	1	1	1	1	1	1	1	1	0	0	0	0	0	0
yfhE~OG5883	0	0	0	0	0	0	1	1	1	1	0	0	0	0	0	0	0	0	0	0	0	0	0	0	0	0	0	0	0	0	0	0	0	0	0	0	0	0	0	0	0	0	0	0	0	0	0	0	0
yfhK~OG5880	0	0	0	0	0	0	1	1	1	1	0	0	0	0	0	0	0	0	0	0	0	0	0	0	0	0	0	0	0	0	0	0	0	0	0	0	0	0	0	0	0	0	0	0	0	0	0	0	0
yqhP~OG1259	1	1	1	1	1	1	1	1	1	1	1	1	1	1	1	1	1	1	1	1	1	1	1	1	1	1	1	1	1	1	1	1	1	1	1	1	1	1	1	1	1	1	1	1	1	1	1	1	1
yuzA~OG1042	1	1	1	1	1	1	1	1	1	1	1	1	1	1	1	1	1	1	1	1	1	1	1	1	1	1	1	1	1	1	1	1	1	1	1	1	1	1	1	1	1	1	1	1	1	1	1	1	1
mgsR~OG3324	0	1	0	0	0	1	1	1	1	1	0	0	0	0	0	0	0	0	0	0	0	0	0	0	0	0	0	0	0	0	0	0	0	0	0	0	0	0	0	0	0	0	0	0	0	0	0	0	1
ydeC~OG5054	0	0	0	0	0	0	0	0	0	0	0	0	0	0	0	0	1	0	0	1	0	0	0	0	0	0	0	1	0	0	0	0	0	0	0	0	0	0	0	0	0	0	0	0	0	0	0	0	0
ywmF~OG3787	0	0	0	0	0	0	1	1	0	1	0	0	0	0	0	0	0	0	0	0	0	0	0	0	0	0	0	0	0	0	0	0	0	0	0	0	0	0	0	0	0	0	0	0	0	0	0	0	0
gsiB~OG4174	0	0	0	0	0	0	1	1	1	1	0	0	0	0	0	0	0	0	0	0	0	0	0	0	0	0	0	0	0	0	0	0	0	0	0	0	0	0	0	0	0	0	0	0	0	0	0	0	1
ytxJ~OG1472	1	1	1	1	1	1	1	1	1	1	1	1	1	1	1	1	1	1	1	1	1	1	1	1	1	1	1	1	1	1	1	1	1	1	1	1	1	1	1	1	1	1	1	0	0	0	0	0	1
bofC~OG1478	1	1	1	1	1	1	1	1	1	1	1	1	1	1	1	1	1	1	1	1	1	1	1	1	1	1	1	1	1	1	1	1	1	1	1	1	1	1	1	1	1	1	1	0	0	0	0	0	1
yxiS~OG5505	0	0	0	0	0	0	1	1	1	1	0	0	0	0	0	0	0	0	0	0	0	0	0	0	0	0	0	0	0	0	0	0	0	0	0	0	0	0	0	0	0	0	0	1	1	1	1	1	0
nhaX~OG3167	0	0	0	0	0	0	1	1	1	1	0	0	0	0	0	0	0	0	0	0	0	0	0	0	0	0	0	0	0	0	0	0	0	0	0	0	0	0	0	0	0	0	0	1	1	1	1	1	1
ysnF~OG6076	0	0	0	0	0	0	0	0	0	0	0	0	0	0	0	0	0	0	0	0	0	0	0	0	0	0	0	0	0	0	0	0	0	0	0	0	0	0	0	0	0	0	0	1	1	1	1	1	0
	81	67	60	63	61	69	182	179	178	181	116	118	116	114	115	117	118	118	113	121	117	117	115	118	116	120	117	119	116	119	118	117	117	116	119	116	115	123	113	118	119	118	116	89	85	86	90	86	129
[truncated: 74 more columns]

## Sheet: TabS6
Supplementary Table S6: Predicted putative species-specific SigB regulon genes in 19 Bacillus subtilis genomes and 96 Bacillales members
Bacilliales	OG1807	OG627	OG609	OG400	OG606	OG1640	OG1497	OG884	OG962	OG785	OG1156	OG1158	OG39	OG2712	OG218	OG2818	OG2773	OG858	OG1053	OG1261	OG438	OG615	OG369	OG736	OG725	OG421	OG387	OG277	OG892	OG1084	OG49	OG166	OG2616	OG360	OG1299	OG126	OG1112	OG919	OG1065	OG2728	OG604	OG1737	OG707	OG1814	OG1815	OG70	OG397	OG45	OG1135
Function	NlpC/P60 family protein	FtsW/RodA/SpoVE family cell cycle protein	cell division protein SepF	DNA-binding protein WhiA	RIP metalloprotease RseP	MerR family transcriptional regulator	DNA translocase FtsK	septum site-determining protein MinC	septum site-determining protein MinD	DUF4115 domain-containing protein	dynamin	M23 family peptidase	MurR/RpiR family transcriptional regulator	beta-N-acetylhexosaminidase	diacylglycerol kinase	glycosyltransferase	hypothetical protein	diaminopimelate epimerase	D-amino-acid transaminase	peptidoglycan editing factor PgeF	pyridoxal phosphate-dependent aminotransferase	YvcK family protein	D-alanine--D-alanine ligase	UDP-N-acetylglucosamine1-carboxyvinyltransferase	UDP-N-acetylmuramoyl-tripeptide--D-alanyl-D-alanine ligase	aspartate-semialdehyde dehydrogenase	UDP-N-acetylmuramate--L-alanine ligase	4-hydroxy-tetrahydrodipicolinate reductase	UDP-N-acetylglucosamine1-carboxyvinyltransferase	alanine racemase	UTP--glucose-1-phosphate uridylyltransferase	UDP-N-acetylglucosamine 2-epimerase(non-hydrolyzing)	ATP-binding teichoic acid precursor transportercomponent	isoprenyl transferase	penicillin-binding protein	D-alanyl-D-alanine carboxypeptidase	penicillin-binding transpeptidasedomain-containing protein	hypothetical protein	endolytic transglycosylase MltG	serine protease	pantetheine-phosphate adenylyltransferase	N-acetylmuramoyl-L-alanine amidase	beta-ketoacyl-[acyl-carrier-protein] synthaseII	hypothetical protein	flotillin family protein	DNA starvation/stationary phase protectionprotein	transcriptional repressor	calcium-translocating P-type ATPase, SERCA-type	ion transporter
Locustag	BSU35860	BSU14850	BSU15390	BSU34750	BSU16560	BSU37030	BSU29805	BSU28000	BSU27990	BSU16910	BSU22030	BSU32340	BSU01690	BSU01660	BSU25310	BSU08600	BSU08610	BSU32170	BSU09670	BSU15370	BSU14000	BSU34760	BSU04560	BSU36760	BSU04570	BSU16750	BSU29790	BSU22490	BSU37100	BSU04640	BSU35670	BSU35660	BSU35700	BSU16530	BSU37510	BSU00100	BSU04140	BSU22580	BSU27370	BSU10770	BSU15020	BSU27580	BSU11340	BSU31020	BSU31010	BSU30650	BSU23520	BSU15650	BSU31322
Gene	pgdS	ftsW	sepF	whiA	rasP	racA	sftA	minC	minD	rodZ	dynA	lytH	murR	nagZ	dgkA	csbB	yfhO	dapF	dat	ylmD	patA	glmR	ddl	murAA	murF	asd	murC	dapB	murAB	alr	gtaB	mnaA	tagH	uppS	pbpG	dacA	pbpC	reoY	yrrL	wprA	ylbI	yrvJ	fabF	yuaF	floT	dps	fur	yloB	yugO
category1	Cellular processes	Cellular processes	Cellular processes	Cellular processes	Cellular processes	Cellular processes	Cellular processes	Cellular processes	Cellular processes	Cellular processes	Cellular processes	Cellular processes	Cellular processes	Cellular processes	Cellular processes	Cellular processes	Cellular processes	Cellular processes	Cellular processes	Cellular processes	Cellular processes	Cellular processes	Cellular processes	Cellular processes	Cellular processes	Cellular processes	Cellular processes	Cellular processes	Cellular processes	Cellular processes	Cellular processes	Cellular processes	Cellular processes	Cellular processes	Cellular processes	Cellular processes	Cellular processes	Cellular processes	Cellular processes	Cellular processes	Cellular processes	Cellular processes	Cellular processes	Cellular processes	Cellular processes	Cellular processes	Cellular processes	Cellular processes	Cellular processes
category2	Cell envelope and cell division	Cell envelope and cell division	Cell envelope and cell division	Cell envelope and cell division	Cell envelope and cell division	Cell envelope and cell division	Cell envelope and cell division	Cell envelope and cell division	Cell envelope and cell division	Cell envelope and cell division	Cell envelope and cell division	Cell envelope and cell division	Cell envelope and cell division	Cell envelope and cell division	Cell envelope and cell division	Cell envelope and cell division	Cell envelope and cell division	Cell envelope and cell division	Cell envelope and cell division	Cell envelope and cell division	Cell envelope and cell division	Cell envelope and cell division	Cell envelope and cell division	Cell envelope and cell division	Cell envelope and cell division	Cell envelope and cell division	Cell envelope and cell division	Cell envelope and cell division	Cell envelope and cell division	Cell envelope and cell division	Cell envelope and cell division	Cell envelope and cell division	Cell envelope and cell division	Cell envelope and cell division	Cell envelope and cell division	Cell envelope and cell division	Cell envelope and cell division	Cell envelope and cell division	Cell envelope and cell division	Cell envelope and cell division	Cell envelope and cell division	Cell envelope and cell division	Cell envelope and cell division	Cell envelope and cell division	Cell envelope and cell division	Homeostasis	Homeostasis	Homeostasis	Homeostasis
category3	Capsule biosynthesis and degradation	Cell division	Cell division	Cell division	Cell division	Cell division	Cell division	Cell division	Cell division	Cell shape	Cell shape	Cell wall degradation/ turnover	Cell wall degradation/ turnover	Cell wall degradation/ turnover	Cell wall synthesis	Cell wall synthesis	Cell wall synthesis	Cell wall synthesis	Cell wall synthesis	Cell wall synthesis	Cell wall synthesis	Cell wall synthesis	Cell wall synthesis	Cell wall synthesis	Cell wall synthesis	Cell wall synthesis	Cell wall synthesis	Cell wall synthesis	Cell wall synthesis	Cell wall synthesis	Cell wall synthesis	Cell wall synthesis	Cell wall synthesis	Cell wall synthesis	Cell wall synthesis	Cell wall synthesis	Cell wall synthesis	Cell wall/ other	Cell wall/ other	Cell wall/ other	Cell wall/ other/ based on similarity	Cell wall/ other/ based on similarity	Membrane dynamics	Membrane dynamics	Membrane dynamics	Acquisition of iron	Acquisition of iron	Metal ion homeostasis (K, Na, Ca, Mg)	Metal ion homeostasis (K, Na, Ca, Mg)
category4	NA	Other genes	Other genes	Other genes	Other genes	Other genes	Other genes	The Min system	The Min system	NA	NA	Endopeptidases	Utilization of cell wall components	Utilization of cell wall components	Biosynthesis of lipoteichoic acid	Biosynthesis of lipoteichoic acid	Biosynthesis of lipoteichoic acid	Biosynthesis of peptidoglycan	Biosynthesis of peptidoglycan	Biosynthesis of peptidoglycan	Biosynthesis of peptidoglycan	Biosynthesis of peptidoglycan	Biosynthesis of peptidoglycan	Biosynthesis of peptidoglycan	Biosynthesis of peptidoglycan	Biosynthesis of peptidoglycan	Biosynthesis of peptidoglycan	Biosynthesis of peptidoglycan	Biosynthesis of peptidoglycan	Biosynthesis of peptidoglycan	Biosynthesis of teichoic acid	Biosynthesis of teichoic acid	Biosynthesis of teichoic acid	Biosynthesis of the carrier lipid undecaprenylphosphate	Penicillin-binding proteins	Penicillin-binding proteins	Penicillin-binding proteins	NA	NA	NA	NA	NA	NA	NA	NA	Acquisition of iron / Other	Acquisition of iron / Other	Metal ion homeostasis/ Other	Potassium uptake/ export
category5	NA	Other genes	Other genes	Other genes	Other genes	Other genes	Other genes	The Min system	The Min system	NA	NA	Endopeptidases	Utilization of cell wall components	Utilization of cell wall components	Biosynthesis of lipoteichoic acid	Biosynthesis of lipoteichoic acid	Biosynthesis of lipoteichoic acid	Biosynthesis of peptidoglycan	Biosynthesis of peptidoglycan	Biosynthesis of peptidoglycan	Biosynthesis of peptidoglycan	Biosynthesis of peptidoglycan	Biosynthesis of peptidoglycan	Biosynthesis of peptidoglycan	Biosynthesis of peptidoglycan	Biosynthesis of peptidoglycan	Biosynthesis of peptidoglycan	Biosynthesis of peptidoglycan	Biosynthesis of peptidoglycan	Biosynthesis of peptidoglycan	Biosynthesis of teichoic acid	Biosynthesis of teichoic acid	Biosynthesis of teichoic acid	Biosynthesis of the carrier lipid undecaprenylphosphate	Penicillin-binding proteins	Penicillin-binding proteins	Penicillin-binding proteins	NA	NA	NA	NA	NA	NA	NA	NA	Acquisition of iron / Other	Acquisition of iron / Other	Metal ion homeostasis/ Other	Potassium uptake/ export
Anoxybacillus_flavithermus_B4168	1	2	1	1	2	1	1	1	1	1	2	2	1	1	1	0	0	2	1	1	1	1	2	1	2	1	1	1	1	1	1	1	0	2	2	1	0	1	1	2	1	2	1	1	1	1	1	1	1
Anoxybacillus_flavithermus_DSM_2641T	1	1	1	1	1	1	1	1	1	2	1	1	0	0	1	0	0	1	0	1	1	1	1	1	1	1	1	1	1	1	1	1	0	1	2	1	0	1	1	0	1	1	1	0	0	1	1	1	1
Anoxybacillus_flavithermus_TNO_09_006	1	1	1	1	1	1	1	1	1	2	1	1	0	0	1	0	0	2	0	1	1	1	2	1	2	1	1	1	1	1	2	1	0	1	2	1	0	1	1	0	1	2	1	0	0	1	1	1	1
Anoxybacillus_flavithermus_TNO_09_014_AF14_	1	1	1	1	2	1	1	1	1	2	1	1	0	0	1	0	0	1	0	1	1	1	2	1	2	1	1	1	1	1	1	1	0	2	2	1	0	1	1	1	1	1	1	0	0	1	1	1	1
Anoxybacillus_flavithermus_TNO_09_016_AF16_	1	1	1	1	2	1	1	1	1	2	1	1	0	0	1	0	0	1	0	1	1	0	2	1	2	1	1	1	1	1	2	1	0	2	2	1	0	1	1	0	1	0	1	0	0	1	1	1	1
Anoxybacillus_flavithermus_WK1	1	1	1	1	1	1	1	1	1	1	1	1	0	0	1	0	0	1	0	1	1	1	1	1	1	1	2	1	1	1	1	2	0	1	2	1	0	1	1	0	1	1	1	0	0	1	1	1	1
Bacillus_thermoamylovorans_1A1	0	1	1	1	1	0	1	1	1	2	1	1	1	0	1	0	0	1	1	1	2	1	1	1	1	1	1	1	1	0	1	1	0	1	1	1	1	1	1	0	1	0	1	0	0	1	1	1	1
Bacillus_thermoamylovorans_B4064	0	1	1	1	1	0	1	2	2	1	1	1	1	0	1	0	0	1	1	1	2	1	1	1	1	1	1	1	1	0	2	1	0	1	1	1	1	1	1	0	1	0	2	0	0	2	1	1	1
Bacillus_thermoamylovorans_B4065	0	1	1	1	1	0	1	2	2	1	1	1	1	0	1	0	1	1	1	1	2	1	1	1	1	1	1	1	1	0	2	1	0	1	1	1	1	1	1	0	1	0	1	0	0	1	1	1	1
Bacillus_thermoamylovorans_B4166	0	1	1	1	1	0	1	2	2	2	1	1	1	0	1	0	0	1	1	1	2	1	1	1	1	1	1	1	1	0	2	2	0	1	1	1	1	1	1	0	1	0	1	0	0	1	1	1	2
Caldibacillus_debilis_B4135	0	1	1	1	1	0	0	2	2	2	0	1	1	1	1	0	0	2	0	0	1	1	1	1	1	1	1	1	1	2	1	1	2	1	1	1	1	1	1	0	1	0	1	0	0	2	1	1	0
Caldibacillus_debilis_DSM_16016	0	1	1	1	1	0	0	2	2	2	0	1	1	2	2	0	0	2	0	0	1	1	1	1	1	1	1	1	1	2	2	1	2	1	1	1	1	1	1	1	1	0	1	0	0	2	1	1	0
Bacillus_thermoamylovorans_B4167	0	1	1	1	1	0	1	2	2	2	1	1	1	0	1	0	0	1	1	1	2	1	1	1	1	1	1	1	1	0	1	1	0	1	1	1	1	1	1	0	1	0	1	0	0	1	1	1	2
Parageobacillus_thermoglucosidasius_C56_YS93_C56_YS93	1	2	2	1	2	1	1	1	1	1	2	2	1	1	1	0	0	2	1	2	1	1	1	1	1	1	1	1	1	1	1	1	1	2	2	1	0	1	1	2	1	2	1	1	1	1	1	1	1
Parageobacillus_thermoglucosidasius_DSM_2542	1	2	1	1	2	1	1	1	1	1	2	2	1	1	1	0	0	2	1	1	1	1	2	1	2	1	1	1	1	1	1	1	0	2	2	1	0	1	1	2	1	1	1	1	1	1	1	1	1
Parageobacillus_thermoglucosidasius_GT23	1	2	1	1	2	1	1	1	1	1	2	2	1	1	1	0	0	2	1	1	1	1	2	1	2	1	1	1	1	1	1	1	0	2	2	1	0	1	1	2	2	2	1	1	1	1	1	1	2
Parageobacillus_thermoglucosidasius_TNO_09_020	1	2	1	1	2	1	1	1	1	1	2	2	1	1	1	0	0	2	1	1	1	1	2	1	2	1	1	1	1	1	1	1	0	2	2	1	0	1	1	2	2	2	1	1	1	1	1	1	2
Parageobacillus_toebii_B4110	1	2	1	1	1	1	1	1	1	1	1	1	1	1	1	0	0	1	1	1	1	1	1	1	1	1	1	1	1	2	1	1	0	1	1	2	0	1	1	1	2	1	1	1	1	1	1	1	1
Parageobacillus_caldoxylosilyticus_B4119	1	2	1	1	2	1	1	1	1	1	1	1	1	2	1	0	0	1	1	1	1	1	2	1	2	1	1	1	1	1	1	1	0	2	2	1	0	1	1	0	1	1	1	1	1	1	1	1	1
Parageobacillus_caldoxylosilyticus_NBRC_107762	1	2	1	1	2	1	1	1	1	1	1	1	1	2	1	0	0	1	1	1	1	1	1	1	1	1	1	1	1	1	1	1	0	2	2	1	1	1	1	0	1	1	1	1	1	1	1	1	1
Geobacillus_kaustophilus_HTA426	1	1	1	1	1	2	1	1	1	1	2	1	0	0	1	0	0	1	1	1	2	1	1	1	1	1	1	1	1	1	1	1	0	1	2	1	0	0	2	0	1	1	1	2	2	1	1	1	2
Geobacillus_sp__Y412MC52	1	1	1	1	1	1	1	1	1	2	2	1	1	0	1	0	0	1	1	1	2	1	2	1	2	1	1	1	1	2	2	1	0	1	1	1	0	1	1	0	1	2	1	1	1	2	1	1	2
Geobacillus_sp_B4113_201601	1	2	1	1	1	1	1	2	2	1	2	1	1	0	1	0	0	1	1	1	1	2	1	1	1	1	1	1	2	2	2	1	0	1	2	1	0	1	2	0	1	1	1	1	1	1	1	1	1
Geobacillus_sp_C56_T3	1	1	1	1	1	1	1	1	1	1	2	1	1	0	1	0	0	1	1	1	2	1	1	1	1	2	1	1	2	1	1	1	0	1	1	1	0	1	2	0	1	2	1	2	2	1	1	1	2
Geobacillus_sp_GHH01	1	1	1	1	2	2	2	1	1	2	2	1	1	0	1	0	0	1	2	1	2	1	1	1	1	1	1	1	2	1	2	1	0	2	2	1	1	1	2	0	2	1	2	2	2	1	1	1	2
Geobacillus_sp_WCH70	1	2	1	1	2	1	1	1	1	1	1	1	2	1	1	0	0	1	1	1	1	1	1	1	1	1	1	1	2	2	1	1	0	2	2	1	1	1	1	1	1	1	1	1	1	1	1	1	1
Geobacillus_sp_Y4_1MC1	1	2	2	1	2	1	1	1	1	1	2	2	1	1	1	0	0	2	1	2	1	1	1	1	1	1	1	1	1	1	1	1	0	2	2	1	0	1	1	2	1	2	1	1	1	1	1	1	1
Geobacillus_sp_Y412MC61	1	1	1	1	1	1	1	1	1	1	1	1	1	0	1	0	0	1	1	1	1	1	1	1	1	1	1	1	1	2	1	1	0	1	1	1	0	1	1	0	1	2	1	1	1	1	1	1	2
Geobacillus_stearothermophilus_10_10	1	1	1	1	1	1	1	2	2	1	1	1	0	0	1	0	0	1	1	1	2	1	1	1	1	1	1	1	2	1	2	1	0	1	2	1	0	1	2	0	1	2	1	2	2	1	1	1	2
Geobacillus_stearothermophilus_B4109	2	1	1	1	1	1	1	2	2	1	0	1	0	0	1	0	0	1	1	1	2	1	1	1	1	1	1	1	2	2	1	1	0	1	2	1	0	1	2	0	2	2	2	2	2	1	1	1	1
Geobacillus_stearothermophilus_B4114	1	1	1	1	1	1	1	2	2	1	2	1	1	0	1	0	0	2	1	1	2	1	1	1	1	1	1	1	2	2	2	1	0	1	2	1	0	1	2	0	2	2	1	1	1	1	2	1	1
Geobacillus_stearothermophilus_TNO_09_027_GS27_	1	2	1	1	1	1	1	1	1	1	0	1	0	0	1	0	0	1	1	1	2	1	1	1	1	1	1	1	2	1	1	1	0	1	1	1	0	1	2	0	2	1	1	2	2	1	2	1	1
Geobacillus_thermoleovorans_CCB_US3_UF5	1	1	1	1	1	2	2	1	1	1	1	1	1	0	1	0	0	1	1	1	2	1	1	1	1	1	1	1	2	1	2	1	0	1	2	1	0	1	2	0	2	2	1	2	2	1	1	1	2
Geobacillus_thermoleovorans_KCTC_3570	1	1	1	1	1	1	1	1	1	1	1	1	1	0	1	0	0	1	1	1	2	1	1	1	1	1	1	1	2	1	2	1	0	1	1	1	0	1	2	0	1	1	1	1	1	1	1	1	2
Bacillus_cereus_03BB102_1_	0	2	1	1	1	1	1	1	1	1	1	1	2	0	1	0	0	2	1	1	1	1	1	1	1	1	1	2	1	1	1	1	0	1	1	1	2	1	1	0	2	0	2	2	2	1	1	1	2
Bacillus_cereus_03BB108_03BB108	1	2	2	1	1	1	1	1	1	1	1	1	2	0	2	0	0	1	1	2	1	1	1	1	1	1	1	2	1	1	1	1	0	1	1	1	2	1	1	0	2	0	2	2	2	1	1	1	2
Bacillus_cereus_AH187	1	2	1	1	1	1	1	1	1	1	1	1	2	0	1	0	0	2	1	1	1	1	1	1	1	1	1	1	1	1	1	1	0	1	1	2	2	1	1	0	2	0	2	2	2	1	1	1	1
Bacillus_cereus_AH820	0	2	1	1	1	1	1	1	1	1	1	1	2	0	1	0	0	1	1	1	1	1	1	1	2	1	1	2	1	1	1	1	1	1	1	1	2	1	1	0	2	0	2	2	2	1	1	1	2
Bacillus_cereus_ATCC10987	0	2	1	1	1	1	1	1	1	1	1	1	2	0	2	0	0	2	1	1	1	1	1	1	1	1	1	1	1	1	1	1	0	1	1	2	2	1	0	0	2	0	1	2	2	1	1	1	1
Bacillus_cereus_ATCC14579	0	2	1	1	0	1	1	1	1	1	1	1	1	0	1	1	1	2	2	1	1	1	1	1	1	1	1	1	1	1	1	2	0	1	1	1	1	1	1	0	2	0	2	1	1	1	1	1	0
Bacillus_cereus_B4077	0	2	2	1	1	1	1	1	1	1	1	1	2	0	1	0	0	2	1	2	1	1	1	1	1	1	1	1	1	1	1	1	0	1	2	1	2	2	1	0	2	0	2	1	1	1	1	1	1
Bacillus_cereus_B4078	0	2	1	1	1	1	1	1	1	1	1	1	2	0	1	0	0	2	1	1	1	1	1	1	1	1	1	1	1	1	1	1	0	1	1	2	2	1	1	0	2	0	2	2	2	1	1	1	2
Bacillus_cereus_B4079	0	2	2	1	1	1	1	1	1	1	1	1	2	0	1	0	0	2	1	2	1	1	1	1	1	1	1	1	1	1	1	1	0	1	2	2	2	2	1	0	2	0	1	2	2	1	1	1	2
Bacillus_cereus_B4080	0	2	1	1	1	1	0	1	1	1	2	1	2	0	2	0	0	2	2	1	1	1	1	1	1	1	1	1	1	1	1	2	0	1	1	2	2	2	1	0	2	0	1	2	2	1	1	1	2
Bacillus_cereus_B4081	0	2	1	1	1	1	0	1	1	2	2	1	2	0	2	2	2	2	2	1	1	1	1	1	1	1	1	1	1	1	1	2	0	1	1	1	2	2	1	0	2	0	1	2	2	1	1	1	2
Bacillus_cereus_B4082	0	2	1	1	1	1	0	1	1	1	1	1	1	0	1	0	0	2	1	1	1	1	1	1	1	1	1	1	1	1	1	1	1	1	1	1	1	1	1	0	1	0	2	1	1	1	1	1	2
Bacillus_cereus_B4083	0	1	2	1	1	1	1	1	1	2	2	1	2	0	2	0	0	2	1	2	1	2	2	1	1	1	1	1	1	1	1	2	1	1	1	2	2	2	2	0	2	0	1	2	2	1	1	1	2
Bacillus_cereus_B4084	0	2	1	1	1	1	0	1	1	1	2	1	2	0	2	1	1	2	2	1	1	1	1	1	1	1	1	1	1	1	1	1	0	1	1	2	2	2	1	0	2	1	1	2	2	1	1	1	2
Bacillus_cereus_B4085	0	2	1	1	1	1	2	1	1	1	1	1	2	0	1	0	0	2	1	1	1	1	1	1	1	1	1	1	1	1	1	1	0	1	1	2	2	1	1	0	2	0	2	2	2	1	1	1	2
Bacillus_cereus_B4086	0	2	1	1	1	1	0	1	1	1	1	1	1	0	1	0	0	2	1	1	1	1	1	1	1	1	1	1	1	1	1	1	0	1	1	2	2	1	1	0	2	0	2	2	2	1	1	1	2
Bacillus_cereus_B4087	0	2	2	1	1	1	0	1	1	1	1	1	2	0	1	0	0	1	1	2	1	1	1	2	1	1	1	2	1	1	2	2	0	1	1	1	2	1	1	0	2	0	2	2	2	1	1	1	2
Bacillus_cereus_B4088	0	2	2	1	1	1	0	1	1	1	1	1	2	0	1	0	0	2	2	2	1	1	1	1	1	1	1	1	1	1	2	1	0	1	1	2	2	2	1	0	2	1	2	1	1	2	1	1	1
Bacillus_cereus_B4116	0	2	1	1	1	1	2	1	1	1	1	1	2	0	1	0	0	2	1	1	1	1	1	1	1	1	1	1	1	1	1	1	0	1	1	2	2	1	1	0	2	0	2	2	2	1	1	1	2
Bacillus_cereus_B4118	0	2	2	1	1	1	0	1	1	1	2	1	2	0	2	1	1	2	2	2	1	1	1	1	1	1	2	1	1	1	1	2	0	1	1	2	2	2	1	0	2	0	2	2	2	1	1	1	2
Bacillus_cereus_B4120	0	2	1	1	1	1	1	1	1	2	2	1	2	0	2	1	1	2	2	1	1	1	1	1	1	1	1	1	1	1	1	2	0	1	1	1	1	2	1	0	2	0	1	2	2	1	1	1	2
Bacillus_cereus_B4147	0	2	2	1	1	1	1	1	1	1	1	1	2	0	1	0	1	2	1	2	1	1	1	1	1	1	1	1	1	1	1	1	1	1	1	2	2	2	1	0	2	1	2	1	1	1	1	1	1
Bacillus_cereus_B4153	0	2	1	1	1	1	1	1	1	1	1	1	2	0	1	0	0	2	1	1	1	1	1	1	1	1	1	1	1	1	1	1	0	1	1	2	2	1	1	0	2	0	2	2	2	1	1	1	2
Bacillus_cereus_B4155	1	2	1	1	1	1	1	1	1	2	2	1	2	0	2	1	2	2	2	1	1	1	1	1	1	1	1	1	1	1	1	2	0	1	1	2	1	2	2	0	2	0	1	2	2	1	1	1	2
Bacillus_cereus_B4158	0	2	2	1	1	1	1	1	1	1	2	1	2	0	2	1	1	2	1	2	1	1	1	1	1	1	2	1	1	1	1	2	0	1	1	1	2	2	1	0	2	0	1	2	2	1	1	1	2
Bacillus_cereus_B4264	0	2	1	1	1	1	1	1	1	1	1	1	2	0	2	1	2	2	2	1	1	1	1	1	1	1	1	1	1	1	1	2	0	1	1	1	1	1	1	0	2	0	2	2	2	1	1	1	2
Bacillus_cereus_biovar_anthracis_str_CI_biovar_anthracis_str_CI	0	2	2	1	1	1	1	1	1	1	1	1	1	0	2	0	0	2	1	2	1	1	1	1	1	1	1	2	1	1	1	1	1	1	1	1	2	1	1	0	2	0	2	2	2	1	1	1	2
Bacillus_cereus_E33L_1_	0	2	2	1	1	1	1	1	1	1	1	1	1	0	2	0	0	1	1	2	1	1	1	2	1	1	1	1	1	1	1	1	1	1	1	1	2	1	1	0	2	0	2	2	2	1	1	1	2
Bacillus_cereus_F837_76	0	2	2	1	1	1	1	1	1	0	1	1	2	0	1	0	0	1	1	2	1	1	1	1	1	1	1	2	1	1	1	1	0	1	1	1	2	1	1	0	2	0	0	2	2	1	1	1	2
Bacillus_cereus_FRI_35	0	2	2	1	1	1	1	1	1	1	1	1	2	0	1	0	0	2	1	2	1	1	1	1	1	1	1	1	1	1	1	1	0	1	1	2	2	1	1	0	2	0	2	2	2	1	1	1	1
Bacillus_cereus_G9842	1	2	2	1	1	1	1	1	1	1	2	1	2	0	2	1	1	2	1	2	1	1	1	1	1	1	1	1	1	1	1	2	0	1	1	2	1	2	1	0	2	0	2	2	2	1	1	1	2
Bacillus_cereus_NC7401	1	2	1	1	1	1	1	1	1	1	1	1	1	0	1	0	0	2	1	1	1	1	1	1	1	1	1	1	1	1	1	1	0	1	1	2	2	1	1	0	2	0	2	2	2	1	1	1	2
Bacillus_cereus_Q1	1	2	1	1	1	1	1	1	1	1	1	1	1	0	1	0	0	2	1	1	1	1	1	1	1	1	1	1	1	1	1	1	0	1	1	2	2	1	1	0	2	0	2	2	2	1	1	1	2
Bacillus_amyloliquefaciens_B4140	1	1	1	1	1	1	1	1	1	2	1	1	1	1	1	2	2	1	1	1	1	1	1	1	1	1	1	1	1	1	1	1	1	1	1	1	1	1	2	0	1	1	1	1	1	2	2	1	1
Bacillus_amyloliquefaciens_B425	1	1	1	1	1	1	1	1	1	1	1	1	2	1	1	2	2	1	1	1	1	1	1	1	1	1	1	1	1	1	2	2	1	1	1	1	1	1	1	2	1	1	1	1	1	2	1	2	1
Bacillus_amyloliquefaciens_DSM_7	1	1	1	1	1	1	1	1	1	1	1	1	1	1	1	2	2	1	1	1	1	1	1	1	1	1	1	1	1	1	2	1	1	1	1	1	1	1	1	1	1	1	1	1	1	2	1	2	1
Bacillus_amyloliquefaciens_LL3	1	1	1	1	1	1	1	1	1	2	1	1	1	1	1	2	2	1	1	1	1	1	1	1	1	1	1	1	1	1	2	2	1	1	1	1	2	1	1	1	1	1	1	1	1	2	1	2	1
Bacillus_coagulans_B4096	1	1	1	2	1	0	1	2	2	1	1	1	1	1	1	0	0	1	1	1	1	1	1	1	2	2	2	1	1	1	1	0	2	1	2	1	1	1	1	1	1	1	1	1	1	2	2	1	2
Bacillus_coagulans_B4098	1	1	1	1	1	0	1	1	1	1	1	2	1	0	1	0	0	1	1	1	2	1	1	1	1	2	2	1	1	1	2	0	2	1	2	1	1	1	2	1	1	1	1	2	2	2	2	1	2
Bacillus_coagulans_B4099	1	1	1	1	1	0	1	2	2	1	1	1	1	1	1	0	0	1	1	0	1	1	1	1	1	2	2	1	1	1	1	0	2	1	2	1	0	2	1	1	1	1	1	1	1	2	2	1	2
Bacillus_coagulans_B4100	1	1	1	2	1	0	1	2	2	1	1	1	1	1	1	0	0	1	1	1	1	1	1	1	1	2	2	1	1	1	1	0	2	1	2	1	1	1	1	1	1	1	1	1	1	2	2	1	2
Bacillus_coagulans_DSM_1__ATCC_7050_ATCC_7050	1	1	1	1	1	0	1	2	2	1	1	1	2	1	1	0	0	1	1	1	1	1	1	1	1	1	2	1	1	1	1	0	1	1	2	1	1	1	1	1	1	1	1	1	1	2	2	1	1
Bacillus_licheniformis_B4089	0	0	0	0	1	0	1	1	1	2	2	1	1	1	1	1	1	1	1	0	1	0	1	0	1	2	1	1	0	1	0	0	0	1	0	1	1	1	1	1	0	1	1	0	0	2	1	0	1
Bacillus_licheniformis_B4090	2	1	2	2	1	1	1	1	1	2	1	1	1	1	1	1	1	1	1	2	1	2	1	1	1	2	1	1	1	1	1	1	1	1	1	1	1	1	1	1	1	1	1	0	0	2	1	1	1
Bacillus_licheniformis_B4091	2	1	2	2	1	1	1	1	1	2	1	1	1	1	1	1	1	1	1	2	1	2	1	1	1	1	1	1	1	1	1	1	1	1	1	1	1	1	1	1	1	1	1	0	0	2	1	1	1
Bacillus_licheniformis_B4092	2	1	2	1	1	1	1	1	1	2	1	1	1	1	1	1	1	1	1	2	1	1	1	1	1	1	1	1	1	1	1	1	1	1	1	1	1	1	1	1	1	1	1	0	0	2	1	1	1
Bacillus_licheniformis_B4094	2	1	2	2	1	1	1	1	1	2	1	1	1	1	1	1	1	1	1	2	1	2	1	1	1	1	1	1	1	1	1	1	1	1	1	1	1	1	1	1	1	1	1	0	0	2	1	1	1
Bacillus_licheniformis_B4121	2	1	2	2	2	1	1	1	1	2	1	1	1	1	2	1	1	1	1	2	1	2	1	1	1	1	1	1	1	1	2	1	1	2	1	1	1	1	1	1	1	1	1	0	0	2	1	1	1
Bacillus_licheniformis_B4123	2	1	2	2	2	0	1	1	1	2	1	1	1	1	2	1	1	1	1	2	0	2	1	1	1	1	1	1	0	1	1	1	1	2	0	1	1	1	0	1	1	1	1	0	0	2	1	1	1
Bacillus_licheniformis_B4124	2	1	2	2	1	1	1	1	1	2	1	1	1	1	1	1	1	1	1	2	1	2	1	1	1	1	1	1	1	1	2	1	1	1	1	1	1	1	1	1	1	1	1	0	0	2	1	1	1
Bacillus_licheniformis_B4125	2	1	2	2	2	1	1	1	1	2	1	1	1	1	1	1	1	1	1	2	1	2	1	1	1	1	1	1	1	1	1	1	1	2	1	1	1	1	1	1	1	1	1	0	0	2	1	1	1
Bacillus_licheniformis_B4164	2	2	2	2	1	1	1	1	1	2	1	1	1	1	1	1	1	1	1	2	1	2	1	1	1	1	1	1	1	1	1	1	1	1	1	1	1	1	1	1	1	1	1	0	0	2	1	1	1
Bacillus_licheniformis_DSM_13__ATCC_14580_ATCC_14580_DSM_13	2	2	2	2	1	1	1	1	1	2	1	1	1	1	1	1	1	1	1	2	1	2	1	1	1	1	1	1	1	1	1	1	1	1	1	1	1	1	1	1	1	1	1	0	0	2	1	1	1
Bacillus_pumilus_B4107	1	1	1	2	1	1	2	1	1	1	2	1	2	2	1	2	1	1	1	1	1	2	1	2	1	1	1	1	1	1	1	1	1	1	2	1	1	1	1	1	1	1	1	1	1	2	1	1	1
Bacillus_pumilus_B4127	1	1	1	2	1	1	1	1	1	1	1	1	2	2	1	2	1	1	2	1	1	2	1	2	1	1	1	1	1	1	1	1	1	1	2	1	1	1	1	1	1	1	1	1	1	1	1	1	1
Bacillus_pumilus_B4129	1	1	1	2	1	1	1	1	1	1	1	1	2	2	1	2	1	1	2	1	1	2	1	2	1	2	1	1	1	1	1	1	2	1	2	1	1	1	1	1	1	1	1	1	1	1	1	1	1
Bacillus_pumilus_B4133	1	1	1	2	1	1	1	1	1	1	1	1	2	2	1	1	1	2	1	1	1	2	1	2	1	1	1	1	1	1	1	1	2	1	1	1	1	1	1	1	1	1	1	1	1	2	1	1	1
Bacillus_pumilus_B4134	1	1	1	2	1	2	1	1	1	1	1	1	2	2	1	2	1	2	1	1	1	2	1	2	1	1	1	2	1	1	1	1	1	1	2	1	1	1	1	1	1	1	1	1	1	2	1	2	1
Bacillus_pumilus_SH_B9	1	1	1	2	1	1	1	1	1	1	2	1	2	2	1	2	1	1	1	1	1	2	1	2	1	2	1	1	1	1	1	2	1	1	2	1	1	1	1	1	1	1	1	1	1	1	1	1	1
Bacillus_sporothermodurans_B4102	1	2	1	1	1	1	1	2	2	1	1	1	1	1	2	0	0	2	1	1	1	1	1	1	2	1	1	1	1	1	2	1	2	1	1	1	1	1	1	1	1	1	1	1	1	2	1	1	1
Bacillus_subtilis_A162_B4070	1	2	1	1	1	2	1	1	1	1	2	1	1	2	1	2	2	1	2	1	1	1	2	1	2	1	1	1	1	1	1	2	1	1	1	1	1	1	1	1	1	1	1	1	1	2	1	2	1
Bacillus_subtilis_A163_B4067	1	1	1	1	2	2	1	1	1	1	1	1	1	2	1	2	1	1	2	1	1	1	1	1	1	1	1	1	1	1	0	1	1	1	1	1	1	1	1	1	1	1	1	1	1	2	1	2	1
Bacillus_subtilis_B4122	1	1	1	1	1	2	1	1	1	1	1	1	1	2	1	2	1	1	2	1	2	1	1	1	1	1	1	1	1	1	2	1	1	1	1	1	1	1	1	1	1	1	1	1	1	2	1	2	1
Bacillus_subtilis_B4143	1	1	1	1	1	2	1	1	1	1	1	1	1	1	1	2	1	1	2	1	1	1	1	1	1	1	1	1	1	1	2	1	1	1	1	1	1	1	1	1	1	1	1	1	1	2	1	2	1
Bacillus_subtilis_B4145	1	1	1	1	2	2	2	1	1	1	1	1	1	2	1	2	1	1	1	1	1	1	1	1	1	1	1	1	1	1	0	2	1	1	1	1	1	1	1	1	1	1	1	1	1	2	1	2	1
Bacillus_subtilis_B4146	1	1	1	1	1	2	1	1	1	1	1	1	1	2	1	2	1	1	2	1	2	1	1	1	1	1	1	1	1	1	2	1	1	1	1	1	1	1	1	1	1	1	1	1	1	2	1	2	1
Bacillus_subtilis_CC16_B4071	1	2	1	1	1	2	1	1	1	1	1	1	1	2	1	1	1	1	2	1	1	1	1	1	1	1	1	1	1	1	1	2	1	1	1	1	1	1	1	1	1	1	2	1	1	2	1	2	1
Bacillus_subtilis_CC2_B4068	1	2	1	1	1	1	0	1	1	1	2	1	1	2	1	1	1	1	2	1	1	1	1	1	1	1	1	1	1	1	2	2	1	1	1	1	1	1	1	1	1	1	1	1	1	1	1	2	1
Bacillus_subtilis_IIC14_B4069	1	1	1	1	1	2	1	1	1	1	1	1	1	2	1	1	1	1	2	1	1	1	1	1	1	1	1	1	1	1	2	2	1	1	1	1	1	1	1	1	1	1	2	1	1	2	1	2	1
Bacillus_subtilis_JH642_1_	1	1	1	1	1	2	1	1	1	1	1	1	1	2	1	1	1	1	2	1	1	1	1	1	1	1	1	1	0	1	1	2	2	1	1	1	1	1	1	1	1	1	1	1	1	2	1	2	1
Bacillus_subtilis_MC85_B4073	1	1	1	1	2	2	0	1	1	1	1	1	1	2	1	1	1	1	2	1	1	1	1	1	1	1	1	1	1	1	1	1	1	1	1	1	1	1	1	1	1	1	1	1	1	2	1	2	1
Bacillus_subtilis_NCIB_3610	1	1	1	1	1	2	0	1	1	0	1	1	1	2	1	1	1	1	1	1	1	1	1	1	1	1	1	1	1	1	2	2	1	1	1	1	1	1	1	1	1	1	1	1	1	2	1	2	1
Bacillus_subtilis_PY79	1	1	1	1	1	2	1	1	1	1	1	1	1	2	1	2	1	1	2	1	1	1	1	1	1	1	1	1	1	1	1	2	1	1	1	1	1	1	1	1	1	1	1	1	1	2	1	2	1
Bacillus_subtilis_RL45_B4072	1	1	1	1	1	1	1	1	1	1	1	1	1	2	1	1	1	1	2	1	1	1	1	1	1	1	1	1	1	1	1	1	1	1	1	1	1	1	1	1	1	1	1	1	1	2	1	1	1
Bacillus_subtilis_RO_NN_1	1	1	1	1	1	1	0	1	1	1	1	1	1	2	1	2	1	1	2	1	2	1	1	1	1	1	1	1	1	1	1	1	1	1	1	1	1	1	1	1	1	1	1	1	1	2	1	2	1
Bacillus_subtilis_spizizenii_DV1_B_1	1	1	1	1	1	2	1	1	1	1	1	1	1	2	1	2	1	2	1	1	1	1	1	1	1	1	2	1	1	1	2	1	1	1	1	1	1	1	1	1	1	1	1	2	2	2	1	1	1
Bacillus_subtilis_spizizenii_TU_B_10	1	1	1	1	1	1	1	1	1	1	1	1	1	1	1	2	1	2	2	1	1	1	1	2	1	2	1	1	1	1	2	1	1	1	1	1	1	1	1	1	1	1	1	1	1	2	1	2	1
Bacillus_subtilis_spizizenii_W23	1	1	1	1	1	2	1	1	1	1	1	1	1	1	1	2	1	2	1	1	1	1	1	2	1	1	2	1	1	1	2	1	1	1	1	1	1	1	1	1	1	1	1	1	1	2	1	1	1
Bacillus_subtilis_subsp_subtilis_str_168_168	1	1	1	1	1	1	2	1	1	1	1	1	1	2	1	1	1	1	1	1	1	1	1	1	1	1	1	1	1	1	2	2	1	1	1	1	1	1	1	1	1	1	1	1	1	1	1	2	1
Bacillus_vallismortis_B4144_201601	1	1	2	2	1	1	2	1	1	1	1	1	1	1	1	2	1	2	1	2	1	2	1	2	1	1	2	1	1	1	1	2	1	2	1	1	1	1	1	1	1	1	1	1	1	2	1	1	1
Bacillus_vallismortis_DV1_F_3_DV1_F_3	1	1	1	1	1	2	1	1	1	1	1	1	1	2	1	2	1	2	1	1	1	1	2	2	0	1	1	1	1	1	2	1	1	1	1	1	1	1	1	1	1	1	1	1	1	2	1	1	1
Bacillus_vallismortis_NBIF_001	1	1	1	1	1	1	1	1	1	2	1	1	1	1	1	2	2	1	1	1	1	1	1	1	1	1	1	1	1	1	1	1	1	1	1	1	1	1	2	0	1	1	1	1	1	2	1	2	1
Bacillus_velezensis_FZB42	1	1	1	1	1	1	1	1	1	2	1	1	1	1	1	2	2	1	1	1	1	1	1	1	1	1	1	1	1	1	1	1	1	1	2	1	1	1	1	0	1	1	1	1	1	2	1	1	2
Listeria_innocua_Clip11262_Clip11262	1	1	2	1	1	0	1	1	1	1	0	0	1	0	2	0	0	1	1	0	1	1	2	2	1	1	1	1	1	2	1	1	1	1	0	1	1	1	1	0	2	2	1	0	0	2	1	1	1
Listeria_monocytogenes_10403S_10403S	2	1	1	2	1	0	2	2	2	1	0	0	1	0	1	2	1	2	1	0	1	2	2	2	1	1	1	1	1	2	1	1	1	1	0	1	1	2	1	0	2	2	1	0	0	2	1	1	1
Listeria_monocytogenes_EGD_e_EGD_e	1	1	2	2	1	0	2	1	1	1	0	0	1	0	1	2	1	2	1	0	2	2	2	1	1	1	2	1	1	2	1	1	1	1	0	1	1	2	1	0	2	2	1	0	0	2	1	1	1
Staphylococcus_aureus_subsp_aureus_COL_COL	0	2	1	1	1	0	1	0	0	1	1	0	1	0	1	1	1	0	2	1	1	1	1	1	1	2	1	2	1	1	1	1	1	1	0	1	1	0	0	0	1	1	1	0	0	1	1	0	0
Staphylococcus_aureus_subsp_aureus_NCTC_8325_NCTC_8325	0	1	1	1	1	0	1	0	0	1	1	0	1	0	1	1	1	0	1	1	1	1	1	2	1	2	1	2	1	2	1	2	1	1	0	1	0	0	0	0	1	1	1	0	0	1	1	0	0
Staphylococcus_carnosus_subsp_carnosus_TM300	0	1	1	1	2	0	1	0	0	1	2	0	2	0	1	1	2	0	1	1	1	1	1	1	1	1	1	1	2	1	1	1	1	1	0	2	0	0	0	0	1	1	1	0	0	1	1	0	0
sum	97	173	151	142	141	122	119	136	136	151	143	124	150	87	142	85	71	168	143	143	142	141	138	137	135	135	135	132	131	131	153	144	74	139	149	144	124	135	133	64	165	101	150	131	131	176	131	140	160
		OG group
		Function
		Locus tag
		gene name
		Gene categories 1
		Gene categories 2
		Gene categories 3
		Gene categories 4
		Gene categories 5
Species without SigB
B. cereus group									Gene absent
B. subtilis group									Gene present without SigB PBM
Listeria									Gene present with SigB PBM
Staphylococcus
Consensus	H	B	K	T	T	T	T	W	T	W	W	W	T	W	T	N	W	W	W	A	W	V	G	G	G	W	A	W	A	D	W	W	A	A	W	D	W	A
[truncated: 675 more columns]

## Sheet: TabS7
Supplementary Table S7: Presence and absence of genes involved in SigB sensing modules in Bacillales described to date October 2020																old name: CheY
Bacillales members	rsbRA~OG3020	rsbRB~OG4569	rsbRC~OG5508	rsbRD~OG3389	rsbS~OG3019	rsbT~OG3016	rsbU~OG2243	rsbK~OG2182	rsbY~OG1773	rsbQ~OG6590	rsbP~OG1773	rsbV~OG1670	rsbW~OG1644	sigB~OG1658	rsbX~OG3021	RsbM~OG4058	ytvA~OG4152
Bacillus_subtilis_A162_B4070	1	1	1	1	1	1	1	1	1	1	1	1	1	1	1	0	1
Bacillus_subtilis_A163_B4067	1	1	1	1	1	1	1	1	1	1	1	1	1	1	1	0	1
Bacillus_subtilis_B4143	1	1	1	1	1	1	1	1	1	1	1	1	1	1	1	0	1
Bacillus_subtilis_B4145	1	1	1	1	1	1	1	1	1	1	1	1	1	1	1	0	1
Bacillus_subtilis_B4146	1	1	1	1	1	1	1	1	1	1	1	1	1	1	1	0	1
Bacillus_subtilis_CC16_B4071	1	1	1	1	1	1	1	1	1	1	1	1	1	1	1	0	1
Bacillus_subtilis_IIC14_B4069	1	1	1	1	1	1	1	1	1	1	1	1	1	1	1	0	1
Bacillus_subtilis_JH642_1_	1	1	1	1	1	1	1	1	1	1	1	1	1	1	1	0	1
Bacillus_subtilis_NCIB_3610	1	1	1	1	1	1	1	1	1	1	1	1	1	1	1	0	1
Bacillus_subtilis_PY79	1	1	1	1	1	1	1	1	1	1	1	1	1	1	1	0	1
Bacillus_subtilis_RL45_B4072	1	1	1	1	1	1	1	1	1	1	1	1	1	1	1	0	1
Bacillus_subtilis_RO_NN_1	1	1	1	1	1	1	1	1	1	1	1	1	1	1	1	0	1
Bacillus_subtilis_spizizenii_DV1_B_1	1	1	1	1	1	1	1	1	1	1	1	1	1	1	1	0	1
Bacillus_subtilis_spizizenii_TU_B_10	1	1	1	1	1	1	1	1	1	1	1	1	1	1	1	0	1
Bacillus_subtilis_spizizenii_W23	1	1	1	1	1	1	1	1	1	1	1	1	1	1	1	0	1
Bacillus_subtilis_subsp_subtilis_str_168_168	1	1	1	1	1	1	1	1	1	1	1	1	1	1	1	0	1
Bacillus_vallismortis_B4144_201601	1	1	1	1	1	1	1	1	1	1	1	1	1	1	1	0	1
Bacillus_amyloliquefaciens_B4140	1	1	1	1	1	1	1	1	0	0	0	1	1	1	1	0	1
Bacillus_amyloliquefaciens_B425	1	1	1	1	1	1	1	1	0	0	0	1	1	1	1	0	1
Bacillus_amyloliquefaciens_DSM_7	1	1	1	1	1	1	1	1	0	0	0	1	1	1	1	0	1
Bacillus_amyloliquefaciens_LL3	1	1	1	1	1	1	1	1	0	0	0	1	1	1	1	0	1
Bacillus_vallismortis_DV1_F_3_DV1_F_3	1	1	1	1	1	1	1	0	1	1	1	1	1	1	1	0	1
Bacillus_vallismortis_NBIF_001	1	1	1	1	1	1	1	0	0	0	0	1	1	1	1	0	1
Bacillus_velezensis_FZB42	1	1	1	1	1	1	1	0	0	0	0	1	1	1	1	0	1
Bacillus_subtilis_B4122	1	1	1	2	1	1	1	1	1	1	1	1	1	1	1	0	1
Bacillus_subtilis_CC2_B4068	1	1	0	1	1	1	1	1	1	1	1	1	1	1	1	0	1
Bacillus_subtilis_MC85_B4073	1	1	0	1	1	1	1	1	1	1	1	1	1	1	1	0	1
Bacillus_pumilus_B4129	1	1	0	1	1	1	1	0	0	0	0	1	1	1	1	0	1
Bacillus_coagulans_B4096	1	1	0	0	1	1	1	1	1	0	1	1	1	1	1	1	0
Bacillus_coagulans_B4099	1	1	0	0	1	1	1	1	1	0	1	1	1	1	1	1	0
Bacillus_coagulans_B4100	1	1	0	0	1	1	1	1	1	0	1	1	1	1	1	1	0
Bacillus_coagulans_DSM_1__ATCC_7050_ATCC_7050	1	1	0	0	1	1	1	1	1	0	1	1	1	1	1	1	0
Bacillus_coagulans_B4098	1	1	0	0	1	1	1	0	1	0	1	1	1	1	1	0	0
Bacillus_pumilus_B4107	1	0	1	1	1	1	1	0	0	0	0	1	1	1	1	0	1
Bacillus_pumilus_B4127	1	0	1	1	1	1	1	0	0	0	0	1	1	1	1	0	1
Bacillus_pumilus_B4134	1	0	1	1	1	1	1	0	0	0	0	1	1	1	1	0	1
Bacillus_pumilus_SH_B9	1	0	1	1	1	1	1	0	0	0	0	1	1	1	1	0	1
Bacillus_pumilus_B4133	1	0	1	1	1	1	2	0	0	0	0	1	1	1	1	0	1
Bacillus_licheniformis_B4089	1	0	0	1	1	1	1	1	0	0	0	1	1	1	1	0	0
Bacillus_licheniformis_B4091	1	0	0	1	1	1	1	1	0	0	0	1	1	1	1	0	0
Bacillus_licheniformis_B4092	1	0	0	1	1	1	1	1	0	0	0	1	1	1	1	0	0
Bacillus_licheniformis_B4094	1	0	0	1	1	1	1	1	0	0	0	1	1	1	1	0	0
Bacillus_licheniformis_B4121	1	0	0	1	1	1	1	1	0	0	0	1	1	1	1	0	0
Bacillus_licheniformis_B4124	1	0	0	1	1	1	1	1	0	0	0	1	1	1	1	0	0
Bacillus_licheniformis_B4125	1	0	0	1	1	1	1	1	0	0	0	1	1	1	1	0	0
Bacillus_licheniformis_B4164	1	0	0	1	1	1	1	1	0	0	0	1	1	1	1	0	0
Bacillus_licheniformis_DSM_13__ATCC_14580_ATCC_14580_DSM_13	1	0	0	1	1	1	1	1	0	0	0	1	1	1	1	0	0
Bacillus_licheniformis_B4090	1	0	0	1	1	1	1	0	0	0	0	1	1	1	1	0	0
Bacillus_licheniformis_B4123	1	0	0	1	1	1	1	0	0	0	0	1	1	1	1	0	0
Listeria_innocua_Clip11262_Clip11262	1	0	0	0	1	1	1	0	0	0	0	1	1	1	1	0	1
Listeria_monocytogenes_10403S_10403S	1	0	0	0	1	1	1	0	0	0	0	1	1	1	1	0	1
Listeria_monocytogenes_EGD_e_EGD_e	1	0	0	0	1	1	1	0	0	0	0	1	1	1	1	0	1
Bacillus_sporothermodurans_B4102	1	0	0	0	1	1	1	0	0	0	0	1	1	1	1	0	0
Geobacillus_kaustophilus_HTA426	0	0	0	0	0	0	1	1	2	0	2	1	1	1	0	0	0
Parageobacillus_caldoxylosilyticus_B4119	0	0	0	0	0	0	1	1	2	0	2	1	1	1	0	0	0
Parageobacillus_caldoxylosilyticus_NBRC_107762	0	0	0	0	0	0	1	1	2	0	2	1	1	1	0	0	0
Anoxybacillus_flavithermus_B4168	0	0	0	0	0	0	1	1	2	0	2	0	0	0	0	0	0
Parageobacillus_thermoglucosidasius_C56_YS93_C56_YS93	0	0	0	0	0	0	1	1	2	0	2	0	0	0	0	0	0
Parageobacillus_thermoglucosidasius_DSM_2542	0	0	0	0	0	0	1	1	2	0	2	0	0	0	0	0	0
Parageobacillus_thermoglucosidasius_GT23	0	0	0	0	0	0	1	1	2	0	2	0	0	0	0	0	0
Parageobacillus_thermoglucosidasius_TNO_09_020	0	0	0	0	0	0	1	1	2	0	2	0	0	0	0	0	0
Geobacillus_sp_B4113_201601	0	0	0	0	0	0	1	0	1	0	1	1	1	1	0	0	0
Geobacillus_stearothermophilus_B4114	0	0	0	0	0	0	1	0	1	0	1	0	1	1	0	0	0
Geobacillus_sp__Y412MC52	0	0	0	0	0	0	1	0	2	0	2	1	1	1	0	0	0
Geobacillus_sp_C56_T3	0	0	0	0	0	0	1	0	2	0	2	1	1	1	0	0	0
Geobacillus_sp_GHH01	0	0	0	0	0	0	1	0	2	0	2	1	1	1	0	0	0
Geobacillus_sp_Y412MC61	0	0	0	0	0	0	1	0	2	0	2	1	1	1	0	0	0
Geobacillus_stearothermophilus_10_10	0	0	0	0	0	0	1	0	2	0	2	1	1	1	0	0	0
Geobacillus_stearothermophilus_B4109	0	0	0	0	0	0	1	0	0	0	0	1	1	1	0	0	0
Geobacillus_stearothermophilus_TNO_09_027_GS27_	0	0	0	0	0	0	1	0	0	0	0	1	1	1	0	0	0
Geobacillus_thermoleovorans_CCB_US3_UF5	0	0	0	0	0	0	1	0	2	0	2	1	1	1	0	0	0
Staphylococcus_aureus_subsp_aureus_COL_COL	0	0	0	0	0	0	1	0	0	0	0	1	1	1	0	0	0
Staphylococcus_carnosus_subsp_carnosus_TM300	0	0	0	0	0	0	1	0	0	0	0	1	1	1	0	0	0
Geobacillus_sp_Y4_1MC1	0	0	0	0	0	0	1	0	2	0	2	0	0	0	0	0	0
Bacillus_cereus_03BB102_1_	0	0	0	0	0	0	0	1	1	0	1	1	1	1	0	1	0
Bacillus_cereus_03BB108_03BB108	0	0	0	0	0	0	0	1	1	0	1	1	1	1	0	1	0
Bacillus_cereus_AH187	0	0	0	0	0	0	0	1	1	0	1	1	1	1	0	1	0
Bacillus_cereus_ATCC10987	0	0	0	0	0	0	0	1	1	0	1	1	1	1	0	1	0
Bacillus_cereus_ATCC14579	0	0	0	0	0	0	0	1	1	0	1	1	1	1	0	1	0
Bacillus_cereus_B4077	0	0	0	0	0	0	0	1	1	0	1	1	1	1	0	1	0
Bacillus_cereus_B4078	0	0	0	0	0	0	0	1	1	0	1	1	1	1	0	1	0
Bacillus_cereus_B4080	0	0	0	0	0	0	0	1	1	0	1	1	1	1	0	1	0
Bacillus_cereus_B4081	0	0	0	0	0	0	0	1	1	0	1	1	1	1	0	1	0
Bacillus_cereus_B4082	0	0	0	0	0	0	0	1	1	0	1	1	1	1	0	1	0
Bacillus_cereus_B4083	0	0	0	0	0	0	0	1	1	0	1	1	1	1	0	1	0
Bacillus_cereus_B4084	0	0	0	0	0	0	0	1	1	0	1	1	1	1	0	1	0
Bacillus_cereus_B4085	0	0	0	0	0	0	0	1	1	0	1	1	1	1	0	1	0
Bacillus_cereus_B4086	0	0	0	0	0	0	0	1	1	0	1	1	1	1	0	1	0
Bacillus_cereus_B4087	0	0	0	0	0	0	0	1	1	0	1	1	1	1	0	1	0
Bacillus_cereus_B4088	0	0	0	0	0	0	0	1	1	0	1	1	1	1	0	1	0
Bacillus_cereus_B4116	0	0	0	0	0	0	0	1	1	0	1	1	1	1	0	1	0
Bacillus_cereus_B4118	0	0	0	0	0	0	0	1	1	0	1	1	1	1	0	1	0
Bacillus_cereus_B4120	0	0	0	0	0	0	0	1	1	0	1	1	1	1	0	1	0
Bacillus_cereus_B4147	0	0	0	0	0	0	0	1	1	0	1	1	1	1	0	1	0
Bacillus_cereus_B4153	0	0	0	0	0	0	0	1	1	0	1	1	1	1	0	1	0
Bacillus_cereus_B4155	0	0	0	0	0	0	0	1	1	0	1	1	1	1	0	1	0
Bacillus_cereus_B4264	0	0	0	0	0	0	0	1	1	0	1	1	1	1	0	1	0
Bacillus_cereus_biovar_anthracis_str_CI_biovar_anthracis_str_CI	0	0	0	0	0	0	0	1	1	0	1	1	1	1	0	1	0
Bacillus_cereus_E33L_1_	0	0	0	0	0	0	0	1	1	0	1	1	1	1	0	1	0
Bacillus_cereus_F837_76	0	0	0	0	0	0	0	1	1	0	1	1	1	1	0	1	0
Bacillus_cereus_FRI_35	0	0	0	0	0	0	0	1	1	0	1	1	1	1	0	1	0
Bacillus_cereus_G9842	0	0	0	0	0	0	0	1	1	0	1	1	1	1	0	1	0
Bacillus_cereus_NC7401	0	0	0	0	0	0	0	1	1	0	1	1	1	1	0	1	0
Bacillus_cereus_Q1	0	0	0	0	0	0	0	1	1	0	1	1	1	1	0	1	0
Bacillus_cereus_AH820	0	0	0	0	0	0	0	1	0	0	0	1	1	1	0	1	0
Geobacillus_thermoleovorans_KCTC_3570	0	0	0	0	0	0	2	1	2	0	2	1	1	1	0	0	0
Bacillus_cereus_B4079	0	0	0	0	0	0	0	1	0	0	0	0	0	0	0	1	0
Paenibacillus_sp_Y412MC10_Y412MC10	0	0	0	0	0	0	0	2	1	1	1	1	2	1	0	2	0
Paenibacillus_sp__JDR_2	0	0	0	0	0	0	0	2	1	1	1	2	1	1	0	1	0
Bacillus_cereus_B4158	0	0	0	0	0	0	0	2	1	0	1	1	1	1	0	1	0
Anoxybacillus_flavithermus_DSM_2641T	0	0	0	0	0	0	0	0	1	0	1	0	0	0	0	0	0
Anoxybacillus_flavithermus_WK1	0	0	0	0	0	0	0	0	1	0	1	0	0	0	0	0	0
Geobacillus_sp_WCH70	0	0	0	0	0	0	0	0	1	0	1	0	0	0	0	0	0
Staphylococcus_aureus_subsp_aureus_NCTC_8325_NCTC_8325	0	0	0	0	0	0	0	0	0	0	0	1	1	1	0	0	0
Anoxybacillus_flavithermus_TNO_09_006	0	0	0	0	0	0	0	0	0	0	0	0	0	0	0	0	0
Anoxybacillus_flavithermus_TNO_09_014_AF14_	0	0	0	0	0	0	0	0	0	0	0	0	0	0	0	0	0
Anoxybacillus_flavithermus_TNO_09_016_AF16_	0	0	0	0	0	0	0	0	0	0	0	0	0	0	0	0	0
Bacillus_thermoamylovorans_1A1	0	0	0	0	0	0	0	0	0	0	0	0	0	0	0	0	0
Bacillus_thermoamylovorans_B4064	0	0	0	0	0	0	0	0	0	0	0	0	0	0	0	0	0
Bacillus_thermoamylovorans_B4065	0	0	0	0	0	0	0	0	0	0	0	0	0	0	0	0	0
Bacillus_thermoamylovorans_B4166	0	0	0	0	0	0	0	0	0	0	0	0	0	0	0	0	0
Bacillus_thermoamylovorans_B4167	0	0	0	0	0	0	0	0	0	0	0	0	0	0	0	0	0
Caldibacillus_debilis_B4135	0	0	0	0	0	0	0	0	0	0	0	0	0	0	0	0	0
Caldibacillus_debilis_DSM_16016	0	0	0	0	0	0	0	0	0	0	0	0	0	0	0	0	0
Parageobacillus_toebii_B4110	0	0	0	0	0	0	0	0	2	0	2	0	0	0	0	0	0
